# Supplementary material for: Genome-wide association studies for economically important traits in mink using copy number variation
Source: Sci Rep. 2024 Jan 2;14:24. doi: 10.1038/s41598-023-50497-3 (PMC10762091; doi:10.1038/s41598-023-50497-3)
Supplement: Supplementary file 1 — Supplementary Table S1. [file 41598_2023_50497_MOESM1_ESM.xlsx]

## Sheet: Sheet1
Table S1. Detail information of identified CNVs.
chr:start-end	number of snp	size	state
chr1:171563534-171578684	numsnp=3	length=15,151	state2,cn=1
chr11:15287588-15353780	numsnp=3	length=66,193	state2,cn=1
chr12:17167670-17199388	numsnp=3	length=31,719	state2,cn=1
chr14:3430737-3606628	numsnp=12	length=175,892	state2,cn=1
chr6:178137568-178220860	numsnp=4	length=83,293	state5,cn=3
chr12:30002677-30038856	numsnp=4	length=36,180	state5,cn=3
chr14:36527729-37362489	numsnp=18	length=834,761	state5,cn=3
chr7:187612496-187703365	numsnp=3	length=90,870	state6,cn=4
chr13:6608034-6947447	numsnp=7	length=339,414	state2,cn=1
chr1:121450094-121553249	numsnp=5	length=103,156	state5,cn=3
chr1:301728849-301767041	numsnp=3	length=38,193	state5,cn=3
chr4:161259954-161289587	numsnp=4	length=29,634	state5,cn=3
chr10:39586250-39640040	numsnp=3	length=53,791	state5,cn=3
chr13:29432340-29483784	numsnp=4	length=51,445	state5,cn=3
chr13:95631409-97505416	numsnp=37	length=1,874,008	state5,cn=3
chr14:35361008-35460790	numsnp=4	length=99,783	state5,cn=3
chr6:177679067-177712750	numsnp=3	length=33,684	state5,cn=3
chr5:158938594-158977171	numsnp=4	length=38,578	state2,cn=1
chr7:193891089-194059837	numsnp=4	length=168,749	state5,cn=3
chr12:30593698-31695277	numsnp=46	length=1,101,580	state5,cn=3
chr12:34406336-35243161	numsnp=25	length=836,826	state5,cn=3
chr12:101521670-101540236	numsnp=3	length=18,567	state6,cn=4
chr11:4442438-4492570	numsnp=5	length=50,133	state2,cn=1
chr1:288513829-288561095	numsnp=4	length=47,267	state5,cn=3
chr1:258733257-258803044	numsnp=3	length=69,788	state6,cn=4
chr11:205661229-205671127	numsnp=4	length=9,899	state6,cn=4
chr13:31961796-32016778	numsnp=3	length=54,983	state2,cn=1
chr9:94853652-94963587	numsnp=6	length=109,936	state5,cn=3
chr10:5517046-5578263	numsnp=3	length=61,218	state5,cn=3
chr14:6475471-6492576	numsnp=6	length=17,106	state5,cn=3
chr1:256179731-256214225	numsnp=4	length=34,495	state6,cn=4
chr4:30393327-30404204	numsnp=3	length=10,878	state5,cn=3
chr12:98633552-98650872	numsnp=3	length=17,321	state5,cn=3
chr10:35002183-35023277	numsnp=3	length=21,095	state2,cn=1
chr13:142890535-143178737	numsnp=13	length=288,203	state2,cn=1
chr1:85646377-85651499	numsnp=3	length=5,123	state5,cn=3
chr5:39341642-39353697	numsnp=4	length=12,056	state5,cn=3
chr7:166858789-166942297	numsnp=6	length=83,509	state5,cn=3
chr3:228197276-228205200	numsnp=5	length=7,925	state2,cn=1
chr6:177679067-177712750	numsnp=3	length=33,684	state5,cn=3
chr10:55810180-55811828	numsnp=3	length=1,649	state5,cn=3
chr12:45667891-45759792	numsnp=4	length=91,902	state5,cn=3
chr3:222542356-222587061	numsnp=3	length=44,706	state1,cn=0
chr3:106147601-106156756	numsnp=3	length=9,156	state5,cn=3
chr5:163908306-163977274	numsnp=4	length=68,969	state5,cn=3
chr12:34219886-35338683	numsnp=40	length=1,118,798	state5,cn=3
chr3:28468436-28560209	numsnp=3	length=91,774	state6,cn=4
chr5:86589198-86691410	numsnp=3	length=102,213	state2,cn=1
chr3:146728499-146737398	numsnp=5	length=8,900	state5,cn=3
chr6:162219857-162268204	numsnp=3	length=48,348	state5,cn=3
chr10:43086143-43121040	numsnp=3	length=34,898	state5,cn=3
chr12:41416820-41503231	numsnp=9	length=86,412	state5,cn=3
chr5:106869658-106902127	numsnp=3	length=32,470	state2,cn=1
chr7:160652068-160656314	numsnp=3	length=4,247	state5,cn=3
chr8:115252099-115264693	numsnp=3	length=12,595	state5,cn=3
chr7:177273795-177309090	numsnp=3	length=35,296	state2,cn=1
chr12:8940643-9016945	numsnp=4	length=76,303	state2,cn=1
chr2:156092003-156529801	numsnp=3	length=437,799	state5,cn=3
chr3:146916000-146923449	numsnp=4	length=7,450	state5,cn=3
chr7:199611700-199619646	numsnp=3	length=7,947	state5,cn=3
chr8:114022911-114146246	numsnp=5	length=123,336	state5,cn=3
chr10:19143783-19323747	numsnp=7	length=179,965	state5,cn=3
chr11:56459744-56471044	numsnp=5	length=11,301	state5,cn=3
chr11:188007228-188078547	numsnp=4	length=71,320	state5,cn=3
chr12:30593698-31065567	numsnp=15	length=471,870	state5,cn=3
chr9:8024516-8032329	numsnp=3	length=7,814	state2,cn=1
chr11:6930020-7036297	numsnp=6	length=106,278	state2,cn=1
chr1:185000644-185101628	numsnp=6	length=100,985	state5,cn=3
chr2:65124155-65192942	numsnp=4	length=68,788	state5,cn=3
chr4:212368238-212523620	numsnp=5	length=155,383	state5,cn=3
chr11:205661229-205671127	numsnp=4	length=9,899	state5,cn=3
chr7:15189792-15193572	numsnp=3	length=3,781	state2,cn=1
chr12:26122708-26221835	numsnp=7	length=99,128	state2,cn=1
chr1:20521387-20631300	numsnp=3	length=109,914	state5,cn=3
chr2:86109011-86193044	numsnp=10	length=84,034	state5,cn=3
chr2:223132579-223140607	numsnp=3	length=8,029	state5,cn=3
chr3:104405935-104450746	numsnp=3	length=44,812	state5,cn=3
chr6:116718444-116755694	numsnp=8	length=37,251	state5,cn=3
chr6:177679067-177712750	numsnp=3	length=33,684	state5,cn=3
chr8:117416729-117419844	numsnp=4	length=3,116	state5,cn=3
chr9:26696248-26776967	numsnp=4	length=80,720	state5,cn=3
chr9:52933766-53012664	numsnp=4	length=78,899	state5,cn=3
chr11:1962377-2073344	numsnp=5	length=110,968	state5,cn=3
chr13:84754746-84977337	numsnp=7	length=222,592	state5,cn=3
chr4:29695340-29752183	numsnp=4	length=56,844	state5,cn=3
chr5:117372121-117484814	numsnp=3	length=112,694	state5,cn=3
chr7:199611700-199619646	numsnp=3	length=7,947	state5,cn=3
chr14:20180704-20210775	numsnp=3	length=30,072	state2,cn=1
chr2:222947860-222979087	numsnp=3	length=31,228	state5,cn=3
chr3:11562728-11616044	numsnp=3	length=53,317	state5,cn=3
chr6:122554462-122601490	numsnp=5	length=47,029	state5,cn=3
chr7:7787191-7812405	numsnp=3	length=25,215	state5,cn=3
chr12:50647209-50711312	numsnp=6	length=64,104	state5,cn=3
chr1:266868996-266911581	numsnp=3	length=42,586	state6,cn=4
chr5:86589198-86691410	numsnp=3	length=102,213	state2,cn=1
chr9:19354289-19576314	numsnp=5	length=222,026	state2,cn=1
chr9:52196065-52225304	numsnp=3	length=29,240	state2,cn=1
chr4:28638803-28691831	numsnp=5	length=53,029	state5,cn=3
chr3:170979926-170982602	numsnp=3	length=2,677	state2,cn=1
chr7:14751450-14788230	numsnp=6	length=36,781	state2,cn=1
chr8:126131965-126170755	numsnp=4	length=38,791	state2,cn=1
chr10:61473631-61566142	numsnp=4	length=92,512	state2,cn=1
chr13:49069852-49096675	numsnp=5	length=26,824	state2,cn=1
chr13:141238091-141272623	numsnp=3	length=34,533	state2,cn=1
chr4:25559404-25734483	numsnp=7	length=175,080	state5,cn=3
chr5:156368757-156417670	numsnp=3	length=48,914	state5,cn=3
chr6:211057070-211456337	numsnp=7	length=399,268	state5,cn=3
chr9:12654424-12706040	numsnp=4	length=51,617	state5,cn=3
chr12:30593698-34239518	numsnp=147	length=3,645,821	state5,cn=3
chr8:102350369-102385036	numsnp=5	length=34,668	state2,cn=1
chr4:210175541-210249943	numsnp=3	length=74,403	state5,cn=3
chr5:143864458-143993844	numsnp=5	length=129,387	state5,cn=3
chr6:69902541-69921420	numsnp=3	length=18,880	state5,cn=3
chr6:125903048-126063359	numsnp=4	length=160,312	state5,cn=3
chr6:163478455-163548835	numsnp=5	length=70,381	state5,cn=3
chr6:196615634-196689817	numsnp=6	length=74,184	state5,cn=3
chr8:116152927-116491848	numsnp=9	length=338,922	state5,cn=3
chr11:108978402-109012952	numsnp=3	length=34,551	state5,cn=3
chr12:22495455-22580393	numsnp=6	length=84,939	state5,cn=3
chr12:27387027-27417913	numsnp=5	length=30,887	state5,cn=3
chr1:16999173-17012377	numsnp=3	length=13,205	state6,cn=4
chr5:11724972-11739687	numsnp=3	length=14,716	state6,cn=4
chr4:39118212-39142394	numsnp=3	length=24,183	state1,cn=0
chr2:48458390-48471515	numsnp=4	length=13,126	state5,cn=3
chr4:25559404-25734483	numsnp=7	length=175,080	state5,cn=3
chr8:100320006-100363544	numsnp=5	length=43,539	state5,cn=3
chr8:130279111-130638966	numsnp=14	length=359,856	state5,cn=3
chr10:40415737-40425197	numsnp=3	length=9,461	state5,cn=3
chr11:188007228-188078547	numsnp=4	length=71,320	state5,cn=3
chr12:14640134-14645963	numsnp=3	length=5,830	state5,cn=3
chr12:27596236-27658065	numsnp=5	length=61,830	state5,cn=3
chr13:80280706-80378010	numsnp=3	length=97,305	state5,cn=3
chr14:35361008-35590470	numsnp=7	length=229,463	state5,cn=3
chr4:30129635-30214440	numsnp=5	length=84,806	state6,cn=4
chr1:121961086-122016479	numsnp=8	length=55,394	state5,cn=3
chr4:21513165-21544538	numsnp=6	length=31,374	state5,cn=3
chr4:202609176-202718796	numsnp=3	length=109,621	state5,cn=3
chr5:159097935-159126175	numsnp=3	length=28,241	state5,cn=3
chr9:12654424-12657997	numsnp=3	length=3,574	state5,cn=3
chr12:3435009-3453401	numsnp=5	length=18,393	state5,cn=3
chr12:34697672-34845993	numsnp=4	length=148,322	state5,cn=3
chr12:48683378-48691705	numsnp=3	length=8,328	state5,cn=3
chr13:136810662-136931648	numsnp=5	length=120,987	state5,cn=3
chr4:7584775-7648990	numsnp=3	length=64,216	state2,cn=1
chr1:303625893-303676698	numsnp=3	length=50,806	state5,cn=3
chr2:37451068-37586103	numsnp=8	length=135,036	state5,cn=3
chr4:23482620-23573589	numsnp=8	length=90,970	state5,cn=3
chr6:144406900-144532081	numsnp=3	length=125,182	state5,cn=3
chr1:266361174-266426895	numsnp=6	length=65,722	state5,cn=3
chr2:234693909-234715612	numsnp=6	length=21,704	state5,cn=3
chr6:176886224-176891265	numsnp=3	length=5,042	state5,cn=3
chr8:130757897-130834762	numsnp=3	length=76,866	state5,cn=3
chr4:202199955-202215775	numsnp=3	length=15,821	state6,cn=4
chr9:52196065-52225304	numsnp=3	length=29,240	state2,cn=1
chr1:182284131-182307583	numsnp=10	length=23,453	state5,cn=3
chr1:278588531-278615475	numsnp=3	length=26,945	state5,cn=3
chr3:28468436-28560209	numsnp=3	length=91,774	state5,cn=3
chr3:79365679-79814439	numsnp=5	length=448,761	state5,cn=3
chr3:105582059-105625429	numsnp=4	length=43,371	state5,cn=3
chr4:220766896-220818041	numsnp=3	length=51,146	state5,cn=3
chr5:32806144-32820470	numsnp=3	length=14,327	state5,cn=3
chr8:114055393-114058951	numsnp=3	length=3,559	state5,cn=3
chr11:6759413-6801801	numsnp=3	length=42,389	state5,cn=3
chr2:212292593-212298752	numsnp=3	length=6,160	state6,cn=4
chr1:104656501-104673373	numsnp=5	length=16,873	state2,cn=1
chr8:140235731-140260290	numsnp=3	length=24,560	state2,cn=1
chr3:105582059-105625429	numsnp=4	length=43,371	state5,cn=3
chr4:78030490-78049236	numsnp=3	length=18,747	state5,cn=3
chr6:85297414-85300824	numsnp=3	length=3,411	state5,cn=3
chr6:177679067-177712750	numsnp=3	length=33,684	state5,cn=3
chr9:12654424-12657997	numsnp=3	length=3,574	state5,cn=3
chr2:183826073-183831571	numsnp=4	length=5,499	state6,cn=4
chr4:28156439-28213400	numsnp=6	length=56,962	state6,cn=4
chr1:118785088-118844399	numsnp=3	length=59,312	state2,cn=1
chr5:152097161-152149473	numsnp=3	length=52,313	state2,cn=1
chr9:18357790-18460107	numsnp=3	length=102,318	state2,cn=1
chr3:29599658-29644708	numsnp=4	length=45,051	state5,cn=3
chr3:132326851-132361036	numsnp=3	length=34,186	state5,cn=3
chr4:211432106-211508188	numsnp=4	length=76,083	state5,cn=3
chr6:70756025-70833199	numsnp=3	length=77,175	state5,cn=3
chr8:99408674-99481510	numsnp=4	length=72,837	state5,cn=3
chr1:25072385-25191876	numsnp=7	length=119,492	state5,cn=3
chr3:97099065-97114686	numsnp=3	length=15,622	state5,cn=3
chr5:7560386-7812302	numsnp=11	length=251,917	state5,cn=3
chr8:100320006-100363544	numsnp=5	length=43,539	state5,cn=3
chr12:45435247-45520979	numsnp=3	length=85,733	state5,cn=3
chr5:32806144-32820470	numsnp=3	length=14,327	state6,cn=4
chr10:56396705-56449136	numsnp=3	length=52,432	state2,cn=1
chr1:89004364-89056653	numsnp=3	length=52,290	state6,cn=4
chr11:59023696-59036427	numsnp=4	length=12,732	state6,cn=4
chr10:61379812-61394549	numsnp=7	length=14,738	state2,cn=1
chr7:177504027-177580489	numsnp=4	length=76,463	state5,cn=3
chr13:28267055-28276440	numsnp=5	length=9,386	state5,cn=3
chr2:155622855-155631347	numsnp=3	length=8,493	state5,cn=3
chr5:156368757-156417670	numsnp=3	length=48,914	state5,cn=3
chr9:100274748-100324835	numsnp=4	length=50,088	state5,cn=3
chr13:27181291-27354957	numsnp=3	length=173,667	state5,cn=3
chr11:185281840-185293968	numsnp=3	length=12,129	state2,cn=1
chr1:236862844-236872429	numsnp=5	length=9,586	state5,cn=3
chr8:82724540-82748942	numsnp=4	length=24,403	state5,cn=3
chr12:40983009-41128163	numsnp=8	length=145,155	state5,cn=3
chr7:186287468-186323738	numsnp=3	length=36,271	state1,cn=0
chr7:200899760-200973928	numsnp=4	length=74,169	state2,cn=1
chr1:51039445-51159634	numsnp=9	length=120,190	state5,cn=3
chr3:48125266-48208781	numsnp=3	length=83,516	state5,cn=3
chr4:211432106-211508188	numsnp=4	length=76,083	state5,cn=3
chr5:31746035-31776438	numsnp=4	length=30,404	state5,cn=3
chr6:178216434-178389993	numsnp=5	length=173,560	state5,cn=3
chr6:208461435-208663163	numsnp=8	length=201,729	state5,cn=3
chr8:120438845-120605201	numsnp=9	length=166,357	state5,cn=3
chr12:31049177-31370540	numsnp=21	length=321,364	state5,cn=3
chr12:107515094-107615163	numsnp=4	length=100,070	state5,cn=3
chr7:164135928-164150780	numsnp=3	length=14,853	state2,cn=1
chr8:130757897-130834762	numsnp=3	length=76,866	state5,cn=3
chr11:26610355-26632688	numsnp=3	length=22,334	state5,cn=3
chr1:92183126-92300731	numsnp=5	length=117,606	state1,cn=0
chr5:130990108-131086784	numsnp=6	length=96,677	state2,cn=1
chr7:5596639-5642688	numsnp=8	length=46,050	state2,cn=1
chr7:15189792-15193572	numsnp=3	length=3,781	state2,cn=1
chr11:2947233-2950729	numsnp=3	length=3,497	state2,cn=1
chr11:203589991-203595841	numsnp=4	length=5,851	state2,cn=1
chr1:94347030-94383386	numsnp=4	length=36,357	state5,cn=3
chr1:104454100-104567344	numsnp=14	length=113,245	state5,cn=3
chr3:29635121-29644708	numsnp=3	length=9,588	state5,cn=3
chr3:58763203-58766186	numsnp=3	length=2,984	state5,cn=3
chr3:69854289-70061233	numsnp=6	length=206,945	state5,cn=3
chr5:165124835-165246664	numsnp=4	length=121,830	state5,cn=3
chr7:12143978-12174669	numsnp=4	length=30,692	state5,cn=3
chr7:43466993-43490657	numsnp=6	length=23,665	state5,cn=3
chr1:256179731-256214225	numsnp=4	length=34,495	state5,cn=3
chr2:156379999-157045523	numsnp=6	length=665,525	state5,cn=3
chr6:105473118-105485396	numsnp=3	length=12,279	state5,cn=3
chr9:12654424-12706040	numsnp=4	length=51,617	state5,cn=3
chr12:30689226-31049177	numsnp=10	length=359,952	state5,cn=3
chr9:23074912-23189137	numsnp=5	length=114,226	state5,cn=3
chr11:181761395-181833840	numsnp=5	length=72,446	state5,cn=3
chr12:48683378-48691705	numsnp=3	length=8,328	state5,cn=3
chr1:228863253-228895609	numsnp=5	length=32,357	state2,cn=1
chr1:232572648-232580438	numsnp=6	length=7,791	state2,cn=1
chr5:11724972-11739687	numsnp=3	length=14,716	state5,cn=3
chr5:82427343-82564732	numsnp=4	length=137,390	state5,cn=3
chr9:17357006-17413564	numsnp=3	length=56,559	state6,cn=4
chr2:27117113-27133920	numsnp=3	length=16,808	state5,cn=3
chr3:28400990-28560209	numsnp=6	length=159,220	state5,cn=3
chr11:193577604-193666084	numsnp=5	length=88,481	state5,cn=3
chr13:41223122-41259123	numsnp=5	length=36,002	state1,cn=0
chr6:96483410-96541355	numsnp=5	length=57,946	state2,cn=1
chr11:199871558-199882880	numsnp=3	length=11,323	state2,cn=1
chr13:143140923-143178737	numsnp=7	length=37,815	state2,cn=1
chr3:37816944-37825120	numsnp=4	length=8,177	state5,cn=3
chr6:85297414-85300824	numsnp=3	length=3,411	state5,cn=3
chr9:91314232-91355473	numsnp=3	length=41,242	state5,cn=3
chr12:51921786-52220730	numsnp=7	length=298,945	state5,cn=3
chr12:74781206-74828333	numsnp=3	length=47,128	state5,cn=3
chr4:202199955-202215775	numsnp=3	length=15,821	state6,cn=4
chr8:132073626-132157206	numsnp=3	length=83,581	state2,cn=1
chr1:70655332-70722345	numsnp=14	length=67,014	state5,cn=3
chr1:104454100-104534823	numsnp=11	length=80,724	state5,cn=3
chr3:40687986-40903092	numsnp=4	length=215,107	state5,cn=3
chr3:57492114-57520217	numsnp=3	length=28,104	state5,cn=3
chr5:32806144-32820470	numsnp=3	length=14,327	state5,cn=3
chr5:137361570-137375060	numsnp=5	length=13,491	state5,cn=3
chr9:89077498-89144271	numsnp=4	length=66,774	state5,cn=3
chr10:32995408-33081580	numsnp=4	length=86,173	state5,cn=3
chr12:86952053-86993740	numsnp=4	length=41,688	state5,cn=3
chr13:84754746-84977337	numsnp=7	length=222,592	state5,cn=3
chr1:244516039-244524924	numsnp=3	length=8,886	state6,cn=4
chr3:105582059-105625429	numsnp=4	length=43,371	state6,cn=4
chr5:11724972-11739687	numsnp=3	length=14,716	state6,cn=4
chr5:109870892-109910931	numsnp=3	length=40,040	state1,cn=0
chr9:28284162-28335213	numsnp=3	length=51,052	state1,cn=0
chr1:67107152-67142574	numsnp=3	length=35,423	state5,cn=3
chr1:283064770-283185340	numsnp=7	length=120,571	state5,cn=3
chr4:38852185-38866819	numsnp=6	length=14,635	state5,cn=3
chr4:54729856-54809212	numsnp=7	length=79,357	state5,cn=3
chr6:26494070-26521334	numsnp=5	length=27,265	state5,cn=3
chr7:9298450-9393674	numsnp=6	length=95,225	state5,cn=3
chr7:181325277-181421136	numsnp=6	length=95,860	state5,cn=3
chr11:33765355-33791114	numsnp=3	length=25,760	state5,cn=3
chr13:133519247-133558200	numsnp=4	length=38,954	state5,cn=3
chr3:146916000-146948276	numsnp=5	length=32,277	state6,cn=4
chr11:181766728-181777356	numsnp=3	length=10,629	state6,cn=4
chr2:72814367-72850626	numsnp=3	length=36,260	state2,cn=1
chr6:43560825-43629926	numsnp=3	length=69,102	state5,cn=3
chr7:201337988-201366817	numsnp=7	length=28,830	state5,cn=3
chr11:111737528-111749064	numsnp=3	length=11,537	state5,cn=3
chr12:27397068-27417913	numsnp=3	length=20,846	state5,cn=3
chr12:32800527-33075488	numsnp=16	length=274,962	state5,cn=3
chr1:285519326-285602607	numsnp=3	length=83,282	state2,cn=1
chr7:166802219-166877793	numsnp=5	length=75,575	state5,cn=3
chr13:56001420-56031458	numsnp=3	length=30,039	state5,cn=3
chr6:184531257-184612630	numsnp=5	length=81,374	state1,cn=0
chr12:27969440-27970948	numsnp=3	length=1,509	state2,cn=1
chr2:48193326-48240196	numsnp=5	length=46,871	state5,cn=3
chr3:57779298-57807987	numsnp=3	length=28,690	state5,cn=3
chr3:223654952-224407129	numsnp=5	length=752,178	state5,cn=3
chr6:224186584-224484914	numsnp=4	length=298,331	state5,cn=3
chr8:128597502-128646390	numsnp=3	length=48,889	state5,cn=3
chr10:56143072-56176575	numsnp=4	length=33,504	state5,cn=3
chr10:72845138-72953578	numsnp=5	length=108,441	state5,cn=3
chr13:96258171-96346188	numsnp=4	length=88,018	state5,cn=3
chr8:99408674-99481510	numsnp=4	length=72,837	state6,cn=4
chr5:10126181-10154878	numsnp=5	length=28,698	state2,cn=1
chr8:76306591-76313060	numsnp=4	length=6,470	state2,cn=1
chr8:112224620-112257859	numsnp=4	length=33,240	state2,cn=1
chr1:85589171-85651499	numsnp=4	length=62,329	state5,cn=3
chr13:21358995-21374158	numsnp=3	length=15,164	state5,cn=3
chr1:119332362-119337598	numsnp=3	length=5,237	state2,cn=1
chr3:105582059-105625429	numsnp=4	length=43,371	state2,cn=1
chr1:302741290-302787661	numsnp=6	length=46,372	state5,cn=3
chr1:309376756-309504670	numsnp=8	length=127,915	state5,cn=3
chr8:108205041-108253973	numsnp=5	length=48,933	state5,cn=3
chr9:82123055-82184198	numsnp=3	length=61,144	state5,cn=3
chr13:86151407-86176151	numsnp=4	length=24,745	state5,cn=3
chr14:27473411-27571999	numsnp=6	length=98,589	state5,cn=3
chr14:36972300-37362489	numsnp=10	length=390,190	state5,cn=3
chr3:50254269-50260251	numsnp=3	length=5,983	state6,cn=4
chr7:31035595-31054301	numsnp=3	length=18,707	state6,cn=4
chr4:190869375-190962843	numsnp=5	length=93,469	state2,cn=1
chr1:302741290-302813326	numsnp=7	length=72,037	state5,cn=3
chr2:46632103-46670939	numsnp=4	length=38,837	state5,cn=3
chr2:223132579-223140607	numsnp=3	length=8,029	state5,cn=3
chr8:94812792-94873104	numsnp=7	length=60,313	state5,cn=3
chr7:11489133-11504865	numsnp=3	length=15,733	state6,cn=4
chr1:26366270-26382447	numsnp=8	length=16,178	state5,cn=3
chr5:140320806-140377322	numsnp=3	length=56,517	state5,cn=3
chr6:166489456-166624968	numsnp=3	length=135,513	state5,cn=3
chr7:13850105-13878458	numsnp=3	length=28,354	state5,cn=3
chr12:83507883-83701432	numsnp=5	length=193,550	state5,cn=3
chr2:213544984-213607607	numsnp=3	length=62,624	state6,cn=4
chr5:7969069-8022061	numsnp=4	length=52,993	state6,cn=4
chr6:42433029-42478023	numsnp=3	length=44,995	state6,cn=4
chr3:105582059-105625429	numsnp=4	length=43,371	state2,cn=1
chr12:98633552-98650872	numsnp=3	length=17,321	state2,cn=1
chr7:177378983-177406366	numsnp=4	length=27,384	state5,cn=3
chr5:69655881-69681711	numsnp=3	length=25,831	state6,cn=4
chr8:93782068-93804193	numsnp=3	length=22,126	state6,cn=4
chr1:221222008-221263450	numsnp=3	length=41,443	state5,cn=3
chr7:31444814-31662336	numsnp=11	length=217,523	state5,cn=3
chr13:132270027-132339747	numsnp=8	length=69,721	state5,cn=3
chr10:61736965-61861165	numsnp=3	length=124,201	state6,cn=4
chr11:181637137-181650255	numsnp=3	length=13,119	state6,cn=4
chr13:86151407-86176151	numsnp=4	length=24,745	state6,cn=4
chr1:12058124-12150696	numsnp=4	length=92,573	state2,cn=1
chr3:105582059-105625429	numsnp=4	length=43,371	state2,cn=1
chr6:177082483-177126385	numsnp=4	length=43,903	state2,cn=1
chr11:22595604-22666429	numsnp=4	length=70,826	state2,cn=1
chr12:10177043-10299376	numsnp=5	length=122,334	state2,cn=1
chr1:26366270-26382447	numsnp=8	length=16,178	state5,cn=3
chr1:258419407-258493941	numsnp=3	length=74,535	state5,cn=3
chr1:279381259-279439748	numsnp=8	length=58,490	state5,cn=3
chr9:12654424-12657997	numsnp=3	length=3,574	state5,cn=3
chr14:27473411-27571999	numsnp=6	length=98,589	state5,cn=3
chr14:37205340-37362489	numsnp=5	length=157,150	state5,cn=3
chr12:15722774-15760000	numsnp=4	length=37,227	state2,cn=1
chr5:142297834-142413701	numsnp=3	length=115,868	state6,cn=4
chr1:278588531-278615475	numsnp=3	length=26,945	state2,cn=1
chr4:177079505-177087639	numsnp=3	length=8,135	state2,cn=1
chr12:17167670-17199388	numsnp=3	length=31,719	state2,cn=1
chr1:115380375-115429670	numsnp=4	length=49,296	state6,cn=4
chr3:105582059-105625429	numsnp=4	length=43,371	state2,cn=1
chr8:99408674-99425411	numsnp=3	length=16,738	state2,cn=1
chr1:281625752-281651238	numsnp=4	length=25,487	state5,cn=3
chr3:154869471-154875923	numsnp=3	length=6,453	state5,cn=3
chr6:177679067-177712750	numsnp=3	length=33,684	state2,cn=1
chr11:48159883-48166551	numsnp=3	length=6,669	state2,cn=1
chr12:15722774-15760000	numsnp=4	length=37,227	state2,cn=1
chr12:49912092-49990944	numsnp=3	length=78,853	state2,cn=1
chr8:94812792-94873104	numsnp=7	length=60,313	state5,cn=3
chr12:30593698-31227510	numsnp=29	length=633,813	state5,cn=3
chr1:302741290-302813326	numsnp=7	length=72,037	state6,cn=4
chr2:213544984-213607607	numsnp=3	length=62,624	state6,cn=4
chr4:199667217-199681689	numsnp=3	length=14,473	state6,cn=4
chr5:7040555-7262847	numsnp=6	length=222,293	state2,cn=1
chr2:221832705-221870825	numsnp=7	length=38,121	state5,cn=3
chr8:100140400-100281133	numsnp=6	length=140,734	state5,cn=3
chr8:116101437-116169040	numsnp=3	length=67,604	state5,cn=3
chr12:18613391-18621473	numsnp=4	length=8,083	state5,cn=3
chr12:101521670-101540236	numsnp=3	length=18,567	state5,cn=3
chr4:193178396-193185697	numsnp=3	length=7,302	state6,cn=4
chr11:1317919-1406261	numsnp=3	length=88,343	state6,cn=4
chr11:25051419-25207906	numsnp=4	length=156,488	state2,cn=1
chr7:162538080-162558791	numsnp=5	length=20,712	state5,cn=3
chr12:30593698-31089625	numsnp=19	length=495,928	state5,cn=3
chr1:171563534-171578684	numsnp=3	length=15,151	state2,cn=1
chr4:177079505-177087639	numsnp=3	length=8,135	state2,cn=1
chr1:309376756-309504670	numsnp=8	length=127,915	state5,cn=3
chr8:132487540-132580268	numsnp=3	length=92,729	state5,cn=3
chr12:95716474-95765686	numsnp=4	length=49,213	state5,cn=3
chr13:88793991-89069479	numsnp=4	length=275,489	state5,cn=3
chr14:36972300-37362489	numsnp=10	length=390,190	state5,cn=3
chr1:171563534-171578684	numsnp=3	length=15,151	state2,cn=1
chr3:105582059-105625429	numsnp=4	length=43,371	state2,cn=1
chr14:3430737-3515533	numsnp=7	length=84,797	state2,cn=1
chr7:195516900-195527034	numsnp=3	length=10,135	state5,cn=3
chr10:59300906-59390565	numsnp=3	length=89,660	state5,cn=3
chr4:199667217-199735453	numsnp=4	length=68,237	state6,cn=4
chr5:117775602-117794497	numsnp=3	length=18,896	state6,cn=4
chr3:105582059-105625429	numsnp=4	length=43,371	state2,cn=1
chr11:22595604-22666429	numsnp=4	length=70,826	state2,cn=1
chr1:29070828-29512800	numsnp=9	length=441,973	state5,cn=3
chr1:258419407-258493941	numsnp=3	length=74,535	state5,cn=3
chr2:223132579-223140607	numsnp=3	length=8,029	state5,cn=3
chr3:222237603-222322976	numsnp=3	length=85,374	state5,cn=3
chr4:199667217-199681689	numsnp=3	length=14,473	state5,cn=3
chr12:34236404-34845993	numsnp=29	length=609,590	state5,cn=3
chr4:177079505-177087639	numsnp=3	length=8,135	state2,cn=1
chr12:80111070-80204340	numsnp=6	length=93,271	state2,cn=1
chr8:94812792-94873104	numsnp=7	length=60,313	state5,cn=3
chr8:132362857-132580268	numsnp=6	length=217,412	state5,cn=3
chr11:33208734-33223301	numsnp=3	length=14,568	state5,cn=3
chr11:108043260-108046322	numsnp=3	length=3,063	state5,cn=3
chr12:3435009-3557337	numsnp=8	length=122,329	state5,cn=3
chr12:21075761-21155624	numsnp=10	length=79,864	state5,cn=3
chr13:17751464-17829553	numsnp=5	length=78,090	state5,cn=3
chr14:37205340-37362489	numsnp=5	length=157,150	state5,cn=3
chr8:124156039-124221712	numsnp=3	length=65,674	state6,cn=4
chr12:10177043-10261191	numsnp=4	length=84,149	state2,cn=1
chr1:29925405-30008599	numsnp=5	length=83,195	state5,cn=3
chr4:79490742-79499472	numsnp=4	length=8,731	state5,cn=3
chr1:171563534-171578684	numsnp=3	length=15,151	state2,cn=1
chr2:59116749-59137185	numsnp=3	length=20,437	state2,cn=1
chr3:105582059-105625429	numsnp=4	length=43,371	state2,cn=1
chr7:120025916-120134783	numsnp=12	length=108,868	state2,cn=1
chr8:122959548-123000237	numsnp=6	length=40,690	state2,cn=1
chr11:181491724-181567522	numsnp=3	length=75,799	state2,cn=1
chr12:89282778-89355412	numsnp=5	length=72,635	state2,cn=1
chr1:305368686-305439552	numsnp=3	length=70,867	state6,cn=4
chr10:59265968-59300906	numsnp=4	length=34,939	state6,cn=4
chr3:105582059-105625429	numsnp=4	length=43,371	state1,cn=0
chr7:158439110-158464322	numsnp=4	length=25,213	state2,cn=1
chr14:3430737-3606628	numsnp=12	length=175,892	state2,cn=1
chr1:24036822-24047656	numsnp=5	length=10,835	state5,cn=3
chr2:72558331-72682871	numsnp=4	length=124,541	state5,cn=3
chr2:223132579-223140607	numsnp=3	length=8,029	state5,cn=3
chr5:137950604-137979700	numsnp=3	length=29,097	state5,cn=3
chr5:147772698-148262231	numsnp=19	length=489,534	state5,cn=3
chr6:208461435-208486805	numsnp=6	length=25,371	state5,cn=3
chr13:52855182-53104897	numsnp=7	length=249,716	state5,cn=3
chr14:37205340-37362489	numsnp=5	length=157,150	state5,cn=3
chr1:31058908-31189672	numsnp=3	length=130,765	state1,cn=0
chr3:71652185-71668842	numsnp=3	length=16,658	state2,cn=1
chr6:177679067-177712750	numsnp=3	length=33,684	state2,cn=1
chr11:178759260-178763080	numsnp=3	length=3,821	state2,cn=1
chr12:33349386-33728153	numsnp=27	length=378,768	state2,cn=1
chr2:72343860-72682871	numsnp=7	length=339,012	state5,cn=3
chr6:94222858-94234289	numsnp=4	length=11,432	state5,cn=3
chr14:27473411-27571999	numsnp=6	length=98,589	state5,cn=3
chr1:259040224-259059843	numsnp=3	length=19,620	state6,cn=4
chr3:170979926-170982602	numsnp=3	length=2,677	state6,cn=4
chr5:156064038-156093321	numsnp=3	length=29,284	state6,cn=4
chr8:124679172-124683713	numsnp=3	length=4,542	state1,cn=0
chr3:105582059-105625429	numsnp=4	length=43,371	state2,cn=1
chr4:133987142-133992672	numsnp=3	length=5,531	state2,cn=1
chr4:177079505-177087639	numsnp=3	length=8,135	state2,cn=1
chr12:89282778-89355412	numsnp=5	length=72,635	state2,cn=1
chr8:98447357-98533690	numsnp=8	length=86,334	state5,cn=3
chr12:72313084-72320786	numsnp=3	length=7,703	state5,cn=3
chr1:171563534-171578684	numsnp=3	length=15,151	state2,cn=1
chr11:48159883-48166551	numsnp=3	length=6,669	state2,cn=1
chr12:71583806-71594525	numsnp=3	length=10,720	state2,cn=1
chr2:220977923-221033867	numsnp=3	length=55,945	state5,cn=3
chr3:84180347-84261077	numsnp=3	length=80,731	state5,cn=3
chr8:94812792-94873104	numsnp=7	length=60,313	state5,cn=3
chr11:181833840-181850386	numsnp=3	length=16,547	state6,cn=4
chr5:143830194-143878759	numsnp=5	length=48,566	state2,cn=1
chr2:22273444-22383121	numsnp=3	length=109,678	state5,cn=3
chr2:157043883-157848206	numsnp=3	length=804,324	state5,cn=3
chr4:196648508-196793418	numsnp=8	length=144,911	state5,cn=3
chr13:73888952-73892944	numsnp=3	length=3,993	state5,cn=3
chr13:86171797-86176151	numsnp=3	length=4,355	state6,cn=4
chr4:177079505-177087639	numsnp=3	length=8,135	state2,cn=1
chr2:221201435-221424047	numsnp=7	length=222,613	state5,cn=3
chr3:104405935-104450746	numsnp=3	length=44,812	state5,cn=3
chr8:94812792-94873104	numsnp=7	length=60,313	state5,cn=3
chr8:143766689-143981808	numsnp=14	length=215,120	state5,cn=3
chr13:17751464-17829553	numsnp=5	length=78,090	state5,cn=3
chr1:171563534-171578684	numsnp=3	length=15,151	state2,cn=1
chr7:166934191-167009504	numsnp=4	length=75,314	state2,cn=1
chr10:8045870-8107960	numsnp=3	length=62,091	state2,cn=1
chr6:208461435-208486805	numsnp=6	length=25,371	state5,cn=3
chr8:94812792-94873104	numsnp=7	length=60,313	state5,cn=3
chr11:176963267-177005570	numsnp=3	length=42,304	state5,cn=3
chr12:50528939-50711312	numsnp=10	length=182,374	state5,cn=3
chr11:181637137-181650255	numsnp=3	length=13,119	state6,cn=4
chr3:71652185-71668842	numsnp=3	length=16,658	state2,cn=1
chr4:170859605-170871267	numsnp=3	length=11,663	state2,cn=1
chr13:98569736-98683804	numsnp=3	length=114,069	state2,cn=1
chr1:221222008-221263450	numsnp=3	length=41,443	state5,cn=3
chr2:53303777-53328671	numsnp=6	length=24,895	state5,cn=3
chr14:3430737-3606628	numsnp=12	length=175,892	state2,cn=1
chr1:266856123-266911581	numsnp=4	length=55,459	state5,cn=3
chr1:309376756-309504670	numsnp=8	length=127,915	state5,cn=3
chr2:223132579-223140607	numsnp=3	length=8,029	state5,cn=3
chr1:80212751-80219060	numsnp=3	length=6,310	state2,cn=1
chr1:292275429-292302669	numsnp=6	length=27,241	state5,cn=3
chr4:30351784-30366164	numsnp=4	length=14,381	state5,cn=3
chr14:37568163-37713032	numsnp=4	length=144,870	state5,cn=3
chr5:32806144-32820470	numsnp=3	length=14,327	state1,cn=0
chr1:20767813-20828809	numsnp=3	length=60,997	state2,cn=1
chr1:171563534-171578684	numsnp=3	length=15,151	state2,cn=1
chr3:105582059-105625429	numsnp=4	length=43,371	state2,cn=1
chr4:217586512-217655988	numsnp=3	length=69,477	state2,cn=1
chr8:82464440-82473402	numsnp=4	length=8,963	state2,cn=1
chr4:30430054-30436837	numsnp=3	length=6,784	state5,cn=3
chr12:34219886-35243161	numsnp=39	length=1,023,276	state5,cn=3
chr3:105582059-105625429	numsnp=4	length=43,371	state2,cn=1
chr11:48159883-48166551	numsnp=3	length=6,669	state2,cn=1
chr1:72182739-72353212	numsnp=3	length=170,474	state5,cn=3
chr2:229297502-229403450	numsnp=3	length=105,949	state5,cn=3
chr6:164370867-164417295	numsnp=4	length=46,429	state5,cn=3
chr7:120860045-121067424	numsnp=11	length=207,380	state5,cn=3
chr9:47316252-47383256	numsnp=5	length=67,005	state5,cn=3
chr13:35752718-35831180	numsnp=4	length=78,463	state5,cn=3
chr13:43829228-43852517	numsnp=5	length=23,290	state5,cn=3
chr1:31058908-31189672	numsnp=3	length=130,765	state1,cn=0
chr2:82252066-82386657	numsnp=7	length=134,592	state5,cn=3
chr3:154869471-154875923	numsnp=3	length=6,453	state5,cn=3
chr6:43079794-43091534	numsnp=3	length=11,741	state5,cn=3
chr8:117293282-117349873	numsnp=7	length=56,592	state5,cn=3
chr11:10094869-10125681	numsnp=4	length=30,813	state5,cn=3
chr2:213544984-213607607	numsnp=3	length=62,624	state6,cn=4
chr11:181833840-181850386	numsnp=3	length=16,547	state6,cn=4
chr4:164049021-164136228	numsnp=3	length=87,208	state2,cn=1
chr4:177079505-177087639	numsnp=3	length=8,135	state2,cn=1
chr12:89282778-89355412	numsnp=5	length=72,635	state2,cn=1
chr14:3430737-3606628	numsnp=12	length=175,892	state2,cn=1
chr8:94812792-94873104	numsnp=7	length=60,313	state5,cn=3
chr3:105582059-105625429	numsnp=4	length=43,371	state2,cn=1
chr3:104152217-104450746	numsnp=5	length=298,530	state5,cn=3
chr3:215637570-215834702	numsnp=4	length=197,133	state5,cn=3
chr1:302741290-302813326	numsnp=7	length=72,037	state6,cn=4
chr6:60135587-60141286	numsnp=3	length=5,700	state6,cn=4
chr14:32936100-32969571	numsnp=3	length=33,472	state6,cn=4
chr7:200725950-200771346	numsnp=7	length=45,397	state5,cn=3
chr8:139634409-139714001	numsnp=3	length=79,593	state5,cn=3
chr12:49912092-49990944	numsnp=3	length=78,853	state2,cn=1
chr1:125819963-126290917	numsnp=4	length=470,955	state5,cn=3
chr12:30689226-31227510	numsnp=27	length=538,285	state5,cn=3
chr6:26156378-26263615	numsnp=3	length=107,238	state6,cn=4
chr3:104405935-104450746	numsnp=3	length=44,812	state5,cn=3
chr3:105582059-105625429	numsnp=4	length=43,371	state1,cn=0
chr1:171563534-171578684	numsnp=3	length=15,151	state2,cn=1
chr5:11851927-11869461	numsnp=3	length=17,535	state2,cn=1
chr11:22595604-22666429	numsnp=4	length=70,826	state2,cn=1
chr11:181491724-181567522	numsnp=3	length=75,799	state2,cn=1
chr5:7969069-8022061	numsnp=4	length=52,993	state5,cn=3
chr5:30587504-30606010	numsnp=3	length=18,507	state5,cn=3
chr12:34236404-35243161	numsnp=37	length=1,006,758	state5,cn=3
chr6:119087465-119093745	numsnp=3	length=6,281	state6,cn=4
chr1:171563534-171578684	numsnp=3	length=15,151	state2,cn=1
chr3:105582059-105625429	numsnp=4	length=43,371	state2,cn=1
chr4:62026366-62043954	numsnp=3	length=17,589	state2,cn=1
chr4:177079505-177087639	numsnp=3	length=8,135	state2,cn=1
chr5:11724972-11739687	numsnp=3	length=14,716	state5,cn=3
chr5:158865684-158912058	numsnp=4	length=46,375	state5,cn=3
chr4:199667217-199681689	numsnp=3	length=14,473	state6,cn=4
chr1:171563534-171578684	numsnp=3	length=15,151	state2,cn=1
chr11:71691918-71787024	numsnp=5	length=95,107	state2,cn=1
chr14:3430737-3606628	numsnp=12	length=175,892	state2,cn=1
chr1:294015665-294176728	numsnp=4	length=161,064	state5,cn=3
chr3:75856643-75908280	numsnp=3	length=51,638	state5,cn=3
chr3:104405935-104450746	numsnp=3	length=44,812	state5,cn=3
chr8:93782068-93821078	numsnp=4	length=39,011	state5,cn=3
chr12:34236404-34548487	numsnp=25	length=312,084	state5,cn=3
chr14:32936100-32969571	numsnp=3	length=33,472	state6,cn=4
chr2:192828455-192838485	numsnp=3	length=10,031	state2,cn=1
chr3:105582059-105625429	numsnp=4	length=43,371	state2,cn=1
chr1:77504294-77623582	numsnp=5	length=119,289	state5,cn=3
chr4:176162233-176249599	numsnp=6	length=87,367	state5,cn=3
chr6:208461435-208486805	numsnp=6	length=25,371	state5,cn=3
chr13:43475436-43609620	numsnp=9	length=134,185	state5,cn=3
chr13:86151407-86176151	numsnp=4	length=24,745	state5,cn=3
chr5:3310530-3385453	numsnp=3	length=74,924	state6,cn=4
chr1:20767813-20828809	numsnp=3	length=60,997	state2,cn=1
chr6:63520725-63531417	numsnp=7	length=10,693	state2,cn=1
chr13:44818568-44845537	numsnp=4	length=26,970	state2,cn=1
chr14:3430737-3606628	numsnp=12	length=175,892	state2,cn=1
chr1:302741290-302813326	numsnp=7	length=72,037	state5,cn=3
chr3:24587455-24632828	numsnp=4	length=45,374	state5,cn=3
chr9:82123055-82184198	numsnp=3	length=61,144	state5,cn=3
chr12:26371247-26400770	numsnp=3	length=29,524	state5,cn=3
chr12:30689226-31049177	numsnp=10	length=359,952	state5,cn=3
chr12:72963460-73021454	numsnp=11	length=57,995	state5,cn=3
chr9:23845366-23855343	numsnp=3	length=9,978	state6,cn=4
chr14:37287453-37362489	numsnp=3	length=75,037	state6,cn=4
chr2:213245706-213607607	numsnp=9	length=361,902	state5,cn=3
chr3:37433077-37513443	numsnp=4	length=80,367	state5,cn=3
chr6:177909780-178220860	numsnp=10	length=311,081	state5,cn=3
chr7:201958810-202098214	numsnp=5	length=139,405	state5,cn=3
chr13:134216625-134391900	numsnp=7	length=175,276	state5,cn=3
chr14:36972300-37288297	numsnp=9	length=315,998	state5,cn=3
chr3:69373259-69422133	numsnp=3	length=48,875	state6,cn=4
chr1:67107152-67142574	numsnp=3	length=35,423	state2,cn=1
chr5:143830194-143878759	numsnp=5	length=48,566	state2,cn=1
chr6:177679067-177712750	numsnp=3	length=33,684	state2,cn=1
chr8:87671973-87705979	numsnp=5	length=34,007	state2,cn=1
chr11:22595604-22666429	numsnp=4	length=70,826	state2,cn=1
chr14:3430737-3606628	numsnp=12	length=175,892	state2,cn=1
chr1:87552614-87572213	numsnp=3	length=19,600	state5,cn=3
chr3:154869471-154875923	numsnp=3	length=6,453	state5,cn=3
chr8:143766689-143913576	numsnp=7	length=146,888	state5,cn=3
chr12:34236404-35206649	numsnp=35	length=970,246	state5,cn=3
chr12:70620624-70642631	numsnp=4	length=22,008	state5,cn=3
chr2:52188720-52268769	numsnp=3	length=80,050	state6,cn=4
chr1:67107152-67142574	numsnp=3	length=35,423	state2,cn=1
chr13:44818568-44845537	numsnp=4	length=26,970	state2,cn=1
chr1:105028919-105060597	numsnp=3	length=31,679	state5,cn=3
chr7:131003776-131025062	numsnp=4	length=21,287	state5,cn=3
chr2:210772692-210807610	numsnp=7	length=34,919	state5,cn=3
chr3:104405935-104450746	numsnp=3	length=44,812	state5,cn=3
chr4:222717634-222777110	numsnp=3	length=59,477	state5,cn=3
chr8:94812792-94873104	numsnp=7	length=60,313	state5,cn=3
chr11:10094869-10125681	numsnp=4	length=30,813	state5,cn=3
chr14:36972300-37362489	numsnp=10	length=390,190	state5,cn=3
chr2:163560589-163600953	numsnp=3	length=40,365	state6,cn=4
chr11:6006948-6036704	numsnp=3	length=29,757	state6,cn=4
chr3:105582059-105625429	numsnp=4	length=43,371	state2,cn=1
chr4:177079505-177087639	numsnp=3	length=8,135	state2,cn=1
chr6:164370867-164417295	numsnp=4	length=46,429	state5,cn=3
chr8:94812792-94822658	numsnp=3	length=9,867	state5,cn=3
chr8:138434697-138484477	numsnp=9	length=49,781	state5,cn=3
chr1:121730147-121755885	numsnp=4	length=25,739	state2,cn=1
chr6:197730443-197749374	numsnp=3	length=18,932	state2,cn=1
chr7:193891089-194059837	numsnp=4	length=168,749	state2,cn=1
chr11:15287588-15353780	numsnp=3	length=66,193	state2,cn=1
chr5:112435614-112559991	numsnp=4	length=124,378	state5,cn=3
chr2:221285283-221294317	numsnp=3	length=9,035	state6,cn=4
chr4:201747839-201814847	numsnp=3	length=67,009	state6,cn=4
chr13:44546236-44582468	numsnp=8	length=36,233	state2,cn=1
chr1:85862298-85912005	numsnp=4	length=49,708	state5,cn=3
chr2:53749952-53915381	numsnp=5	length=165,430	state5,cn=3
chr11:106328547-106334212	numsnp=3	length=5,666	state5,cn=3
chr3:4956700-4978061	numsnp=4	length=21,362	state6,cn=4
chr8:140235731-140260290	numsnp=3	length=24,560	state6,cn=4
chr13:86151407-86176151	numsnp=4	length=24,745	state6,cn=4
chr3:154869471-154875923	numsnp=3	length=6,453	state5,cn=3
chr4:199667217-199735453	numsnp=4	length=68,237	state6,cn=4
chr12:38217740-38223758	numsnp=4	length=6,019	state1,cn=0
chr3:105582059-105625429	numsnp=4	length=43,371	state2,cn=1
chr6:210278063-210284380	numsnp=3	length=6,318	state2,cn=1
chr14:3430737-3606628	numsnp=12	length=175,892	state2,cn=1
chr2:52188720-52268769	numsnp=3	length=80,050	state5,cn=3
chr8:94812792-94873104	numsnp=7	length=60,313	state5,cn=3
chr9:16230803-16562217	numsnp=20	length=331,415	state5,cn=3
chr6:144406900-144532081	numsnp=3	length=125,182	state1,cn=0
chr8:127594408-127689130	numsnp=7	length=94,723	state2,cn=1
chr8:139517325-139532632	numsnp=3	length=15,308	state2,cn=1
chr13:125264701-125304748	numsnp=3	length=40,048	state2,cn=1
chr1:221222008-221263450	numsnp=3	length=41,443	state5,cn=3
chr2:58665156-58693818	numsnp=3	length=28,663	state5,cn=3
chr3:58763203-58766186	numsnp=3	length=2,984	state5,cn=3
chr7:39252445-39264705	numsnp=3	length=12,261	state5,cn=3
chr1:258419407-258493941	numsnp=3	length=74,535	state6,cn=4
chr12:15722774-15844540	numsnp=11	length=121,767	state2,cn=1
chr13:21358995-21408043	numsnp=5	length=49,049	state2,cn=1
chr1:125819963-126290917	numsnp=4	length=470,955	state5,cn=3
chr1:281625752-281651238	numsnp=4	length=25,487	state5,cn=3
chr3:136231145-136237970	numsnp=4	length=6,826	state5,cn=3
chr6:199232784-199234160	numsnp=4	length=1,377	state5,cn=3
chr7:155997000-156030475	numsnp=3	length=33,476	state5,cn=3
chr7:187975425-188022832	numsnp=4	length=47,408	state5,cn=3
chr14:3430737-3606628	numsnp=12	length=175,892	state2,cn=1
chr1:249270094-249292369	numsnp=6	length=22,276	state5,cn=3
chr1:261894012-261902013	numsnp=3	length=8,002	state5,cn=3
chr3:86517469-86622343	numsnp=3	length=104,875	state5,cn=3
chr4:54004158-54265041	numsnp=6	length=260,884	state5,cn=3
chr6:199232784-199234160	numsnp=4	length=1,377	state5,cn=3
chr4:176243655-176249599	numsnp=3	length=5,945	state6,cn=4
chr6:20641866-20679786	numsnp=5	length=37,921	state6,cn=4
chr9:95411602-95432380	numsnp=3	length=20,779	state6,cn=4
chr13:85223208-85261330	numsnp=3	length=38,123	state2,cn=1
chr1:125819963-126290917	numsnp=4	length=470,955	state5,cn=3
chr4:219439064-219461061	numsnp=3	length=21,998	state5,cn=3
chr6:85297414-85452929	numsnp=7	length=155,516	state5,cn=3
chr8:99719602-99729762	numsnp=4	length=10,161	state5,cn=3
chr11:181900289-181934894	numsnp=3	length=34,606	state5,cn=3
chr12:42075431-42112413	numsnp=3	length=36,983	state5,cn=3
chr1:38473463-38488936	numsnp=4	length=15,474	state6,cn=4
chr11:34422331-34443221	numsnp=3	length=20,891	state6,cn=4
chr12:61518115-61557023	numsnp=3	length=38,909	state2,cn=1
chr1:53776902-53778413	numsnp=3	length=1,512	state6,cn=4
chr14:16881603-16977412	numsnp=3	length=95,810	state6,cn=4
chr1:81372260-81387372	numsnp=3	length=15,113	state5,cn=3
chr2:46632103-46702539	numsnp=9	length=70,437	state5,cn=3
chr3:104405935-104450746	numsnp=3	length=44,812	state5,cn=3
chr6:63827456-64099368	numsnp=8	length=271,913	state5,cn=3
chr6:81965460-82034688	numsnp=4	length=69,229	state5,cn=3
chr8:94812792-94822658	numsnp=3	length=9,867	state5,cn=3
chr4:109307740-109375714	numsnp=4	length=67,975	state6,cn=4
chr11:72678644-72694447	numsnp=3	length=15,804	state6,cn=4
chr2:230471020-230531728	numsnp=4	length=60,709	state2,cn=1
chr4:162752730-162783858	numsnp=3	length=31,129	state2,cn=1
chr7:152648346-152658949	numsnp=4	length=10,604	state5,cn=3
chr11:181833840-181850386	numsnp=3	length=16,547	state5,cn=3
chr13:151098099-151198669	numsnp=8	length=100,571	state5,cn=3
chr1:118909325-118950264	numsnp=5	length=40,940	state6,cn=4
chr2:38099934-38121399	numsnp=3	length=21,466	state6,cn=4
chr2:213544984-213607607	numsnp=3	length=62,624	state6,cn=4
chr3:105582059-105625429	numsnp=4	length=43,371	state2,cn=1
chr8:99408674-99425411	numsnp=3	length=16,738	state2,cn=1
chr11:22595604-22666429	numsnp=4	length=70,826	state2,cn=1
chr1:106009044-106018968	numsnp=4	length=9,925	state5,cn=3
chr3:73648413-74149137	numsnp=49	length=500,725	state5,cn=3
chr4:199667217-199681689	numsnp=3	length=14,473	state6,cn=4
chr11:71132633-71151542	numsnp=3	length=18,910	state6,cn=4
chr3:35742471-35746039	numsnp=3	length=3,569	state1,cn=0
chr10:55810180-55811828	numsnp=3	length=1,649	state1,cn=0
chr1:122685632-122925075	numsnp=9	length=239,444	state5,cn=3
chr1:302741290-302813326	numsnp=7	length=72,037	state5,cn=3
chr5:158865684-159036679	numsnp=10	length=170,996	state5,cn=3
chr5:160864580-160945009	numsnp=4	length=80,430	state5,cn=3
chr6:35434369-35855626	numsnp=21	length=421,258	state5,cn=3
chr12:51162996-51187373	numsnp=6	length=24,378	state5,cn=3
chr13:113545109-113607184	numsnp=5	length=62,076	state5,cn=3
chr6:208461435-208486805	numsnp=6	length=25,371	state6,cn=4
chr1:121450094-121553249	numsnp=5	length=103,156	state5,cn=3
chr2:51764551-51779253	numsnp=4	length=14,703	state5,cn=3
chr3:46223063-46323843	numsnp=5	length=100,781	state5,cn=3
chr6:177909780-177941983	numsnp=3	length=32,204	state5,cn=3
chr11:181637137-181650255	numsnp=3	length=13,119	state5,cn=3
chr4:219439064-219461061	numsnp=3	length=21,998	state6,cn=4
chr6:11345825-11419484	numsnp=3	length=73,660	state6,cn=4
chr1:81372260-81387372	numsnp=3	length=15,113	state2,cn=1
chr4:177079505-177087639	numsnp=3	length=8,135	state2,cn=1
chr7:9416333-9480588	numsnp=6	length=64,256	state5,cn=3
chr13:17392817-17829553	numsnp=8	length=436,737	state5,cn=3
chr3:104405935-104450746	numsnp=3	length=44,812	state6,cn=4
chr4:63136864-63176654	numsnp=3	length=39,791	state6,cn=4
chr1:171563534-171578684	numsnp=3	length=15,151	state2,cn=1
chr4:177079505-177087639	numsnp=3	length=8,135	state2,cn=1
chr12:89598195-89605987	numsnp=3	length=7,793	state2,cn=1
chr3:154869471-154875923	numsnp=3	length=6,453	state5,cn=3
chr4:33663476-33832345	numsnp=4	length=168,870	state5,cn=3
chr7:201813486-202098214	numsnp=11	length=284,729	state5,cn=3
chr5:107215670-107242666	numsnp=3	length=26,997	state6,cn=4
chr6:119087465-119093745	numsnp=3	length=6,281	state6,cn=4
chr11:15683410-15712835	numsnp=3	length=29,426	state6,cn=4
chr1:121450094-121755885	numsnp=15	length=305,792	state5,cn=3
chr2:48458390-48471515	numsnp=4	length=13,126	state5,cn=3
chr2:221275481-221350024	numsnp=5	length=74,544	state5,cn=3
chr3:58763203-58766186	numsnp=3	length=2,984	state5,cn=3
chr5:32806144-32820470	numsnp=3	length=14,327	state5,cn=3
chr11:188007228-188078547	numsnp=4	length=71,320	state5,cn=3
chr12:104308920-104318211	numsnp=3	length=9,292	state5,cn=3
chr13:29432340-29483784	numsnp=4	length=51,445	state6,cn=4
chr2:51373121-51387673	numsnp=4	length=14,553	state5,cn=3
chr4:61066343-61289300	numsnp=4	length=222,958	state5,cn=3
chr1:6105941-6140033	numsnp=5	length=34,093	state2,cn=1
chr2:48458390-48471515	numsnp=4	length=13,126	state5,cn=3
chr2:220977923-221424047	numsnp=11	length=446,125	state5,cn=3
chr3:28265808-28560209	numsnp=8	length=294,402	state5,cn=3
chr4:25337428-25378538	numsnp=5	length=41,111	state5,cn=3
chr5:156368757-156417670	numsnp=3	length=48,914	state5,cn=3
chr6:157255368-157540742	numsnp=12	length=285,375	state5,cn=3
chr8:107209560-107223817	numsnp=4	length=14,258	state5,cn=3
chr3:135713798-135770422	numsnp=3	length=56,625	state1,cn=0
chr1:37958765-38078342	numsnp=3	length=119,578	state5,cn=3
chr6:56738094-56971043	numsnp=6	length=232,950	state5,cn=3
chr7:31912566-32156070	numsnp=6	length=243,505	state5,cn=3
chr9:26753588-26776967	numsnp=3	length=23,380	state5,cn=3
chr12:41449352-41503231	numsnp=8	length=53,880	state5,cn=3
chr13:115090022-115100058	numsnp=3	length=10,037	state6,cn=4
chr11:205661229-205671127	numsnp=4	length=9,899	state5,cn=3
chr1:256179731-256214225	numsnp=4	length=34,495	state6,cn=4
chr6:157339177-157427635	numsnp=5	length=88,459	state6,cn=4
chr1:10634154-10729964	numsnp=4	length=95,811	state2,cn=1
chr6:105473118-105485396	numsnp=3	length=12,279	state5,cn=3
chr5:86589198-86691410	numsnp=3	length=102,213	state2,cn=1
chr1:252409602-252572518	numsnp=3	length=162,917	state5,cn=3
chr2:150142283-150167700	numsnp=3	length=25,418	state6,cn=4
chr14:16339519-16352172	numsnp=3	length=12,654	state6,cn=4
chr11:164291770-164310984	numsnp=5	length=19,215	state2,cn=1
chr2:58665156-58693818	numsnp=3	length=28,663	state5,cn=3
chr9:11824714-11893046	numsnp=3	length=68,333	state5,cn=3
chr11:3573425-3582388	numsnp=3	length=8,964	state5,cn=3
chr11:200374339-200399273	numsnp=3	length=24,935	state5,cn=3
chr4:31425498-31445836	numsnp=3	length=20,339	state2,cn=1
chr6:72955123-72974990	numsnp=5	length=19,868	state2,cn=1
chr3:36586821-36597814	numsnp=3	length=10,994	state5,cn=3
chr12:38428046-38643704	numsnp=10	length=215,659	state5,cn=3
chr13:84944180-84977337	numsnp=3	length=33,158	state5,cn=3
chr5:10936431-11039453	numsnp=5	length=103,023	state2,cn=1
chr7:201166361-201176481	numsnp=3	length=10,121	state2,cn=1
chr12:105615315-105625113	numsnp=4	length=9,799	state2,cn=1
chr3:140771058-140898183	numsnp=7	length=127,126	state5,cn=3
chr14:31531463-31732301	numsnp=4	length=200,839	state5,cn=3
chr3:29599658-29644708	numsnp=4	length=45,051	state6,cn=4
chr2:221033867-221294317	numsnp=7	length=260,451	state5,cn=3
chr5:32806144-32820470	numsnp=3	length=14,327	state5,cn=3
chr6:56738094-56759640	numsnp=5	length=21,547	state5,cn=3
chr6:177679067-177712750	numsnp=3	length=33,684	state5,cn=3
chr8:122801127-122840461	numsnp=3	length=39,335	state5,cn=3
chr12:107515094-107713996	numsnp=11	length=198,903	state5,cn=3
chr9:23845366-23855343	numsnp=3	length=9,978	state2,cn=1
chr1:49616300-49642875	numsnp=3	length=26,576	state5,cn=3
chr1:125819963-126290917	numsnp=4	length=470,955	state5,cn=3
chr7:184913014-184950654	numsnp=9	length=37,641	state5,cn=3
chr8:112389491-112464678	numsnp=7	length=75,188	state5,cn=3
chr9:75564274-75580410	numsnp=3	length=16,137	state5,cn=3
chr11:99731269-99737729	numsnp=3	length=6,461	state5,cn=3
chr1:109044165-109050228	numsnp=3	length=6,064	state6,cn=4
chr4:220766896-220818041	numsnp=3	length=51,146	state6,cn=4
chr4:34339796-34437999	numsnp=3	length=98,204	state2,cn=1
chr7:196486137-196535950	numsnp=3	length=49,814	state2,cn=1
chr2:71787038-71814062	numsnp=4	length=27,025	state5,cn=3
chr6:184902210-184907925	numsnp=5	length=5,716	state5,cn=3
chr8:125989921-126075356	numsnp=4	length=85,436	state5,cn=3
chr9:96875230-97079449	numsnp=4	length=204,220	state5,cn=3
chr12:30593698-31049177	numsnp=12	length=455,480	state5,cn=3
chr12:32521221-32707963	numsnp=19	length=186,743	state5,cn=3
chr12:96162478-96252173	numsnp=3	length=89,696	state5,cn=3
chr3:140131289-140164685	numsnp=3	length=33,397	state6,cn=4
chr4:28904112-29024663	numsnp=8	length=120,552	state5,cn=3
chr4:54729856-54809212	numsnp=7	length=79,357	state5,cn=3
chr4:207791063-207831095	numsnp=3	length=40,033	state5,cn=3
chr5:136734310-137051780	numsnp=7	length=317,471	state5,cn=3
chr7:37016586-37072214	numsnp=6	length=55,629	state5,cn=3
chr7:199137068-199224447	numsnp=5	length=87,380	state5,cn=3
chr9:54170622-54336936	numsnp=6	length=166,315	state5,cn=3
chr12:12027622-12067814	numsnp=3	length=40,193	state5,cn=3
chr13:57198808-57678993	numsnp=6	length=480,186	state5,cn=3
chr8:112224620-112257859	numsnp=4	length=33,240	state2,cn=1
chr12:15504413-15514982	numsnp=4	length=10,570	state2,cn=1
chr5:10232550-10324152	numsnp=3	length=91,603	state5,cn=3
chr9:58480480-58720744	numsnp=4	length=240,265	state5,cn=3
chr10:14701159-14743960	numsnp=3	length=42,802	state5,cn=3
chr12:32548415-32707963	numsnp=13	length=159,549	state5,cn=3
chr6:144406900-144532081	numsnp=3	length=125,182	state1,cn=0
chr9:89673477-89696863	numsnp=3	length=23,387	state2,cn=1
chr3:29551998-29644708	numsnp=5	length=92,711	state5,cn=3
chr4:29552294-29571274	numsnp=4	length=18,981	state5,cn=3
chr8:126131965-126170755	numsnp=4	length=38,791	state2,cn=1
chr5:32806144-32820470	numsnp=3	length=14,327	state5,cn=3
chr6:108759868-108763797	numsnp=3	length=3,930	state5,cn=3
chr12:32521221-33039923	numsnp=30	length=518,703	state5,cn=3
chr13:19810998-19842733	numsnp=4	length=31,736	state2,cn=1
chr1:88732959-88801560	numsnp=4	length=68,602	state5,cn=3
chr1:121542148-121755885	numsnp=12	length=213,738	state5,cn=3
chr3:28216181-28297033	numsnp=12	length=80,853	state5,cn=3
chr10:70485948-70831404	numsnp=13	length=345,457	state5,cn=3
chr11:58639654-58642451	numsnp=3	length=2,798	state5,cn=3
chr12:33623926-33665111	numsnp=6	length=41,186	state5,cn=3
chr3:29635121-29644708	numsnp=3	length=9,588	state6,cn=4
chr1:162081087-162209141	numsnp=3	length=128,055	state1,cn=0
chr7:10235752-10284450	numsnp=4	length=48,699	state2,cn=1
chr7:166597034-166650772	numsnp=3	length=53,739	state2,cn=1
chr1:67107152-67142574	numsnp=3	length=35,423	state5,cn=3
chr5:156368757-156417670	numsnp=3	length=48,914	state5,cn=3
chr3:105582059-105625429	numsnp=4	length=43,371	state6,cn=4
chr7:37985100-38037751	numsnp=3	length=52,652	state2,cn=1
chr1:87067535-87114774	numsnp=3	length=47,240	state5,cn=3
chr1:221222008-221263450	numsnp=3	length=41,443	state5,cn=3
chr2:37571979-37586103	numsnp=4	length=14,125	state5,cn=3
chr2:75405526-75508034	numsnp=4	length=102,509	state5,cn=3
chr8:94812792-94822658	numsnp=3	length=9,867	state5,cn=3
chr12:32521221-32630164	numsnp=9	length=108,944	state5,cn=3
chr1:228702255-228895609	numsnp=6	length=193,355	state2,cn=1
chr3:140107794-140199612	numsnp=5	length=91,819	state5,cn=3
chr8:125989921-126075356	numsnp=4	length=85,436	state5,cn=3
chr12:30689226-31049177	numsnp=10	length=359,952	state5,cn=3
chr5:32313683-32321869	numsnp=3	length=8,187	state2,cn=1
chr7:14054074-14309850	numsnp=6	length=255,777	state2,cn=1
chr1:121870015-121873249	numsnp=3	length=3,235	state5,cn=3
chr1:177399383-177451439	numsnp=5	length=52,057	state5,cn=3
chr2:53861677-53915381	numsnp=3	length=53,705	state5,cn=3
chr4:207791063-207831095	numsnp=3	length=40,033	state5,cn=3
chr6:181387535-181447500	numsnp=3	length=59,966	state5,cn=3
chr9:12162221-12192365	numsnp=3	length=30,145	state5,cn=3
chr6:150766357-150842601	numsnp=3	length=76,245	state2,cn=1
chr9:6314387-6491119	numsnp=4	length=176,733	state5,cn=3
chr12:47844561-47971651	numsnp=3	length=127,091	state5,cn=3
chr3:168706439-168800356	numsnp=3	length=93,918	state6,cn=4
chr8:139223359-139258497	numsnp=3	length=35,139	state2,cn=1
chr9:21830254-21868942	numsnp=3	length=38,689	state2,cn=1
chr1:177056499-177451439	numsnp=8	length=394,941	state5,cn=3
chr2:53303777-53312132	numsnp=5	length=8,356	state5,cn=3
chr6:197679850-197749374	numsnp=4	length=69,525	state5,cn=3
chr11:109602025-109689248	numsnp=9	length=87,224	state5,cn=3
chr12:41449352-41503231	numsnp=8	length=53,880	state5,cn=3
chr1:280654423-280767601	numsnp=6	length=113,179	state5,cn=3
chr2:58665156-58707937	numsnp=4	length=42,782	state5,cn=3
chr2:169073113-169110564	numsnp=3	length=37,452	state5,cn=3
chr4:178770220-178812534	numsnp=5	length=42,315	state5,cn=3
chr13:72116729-72370588	numsnp=9	length=253,860	state5,cn=3
chr11:43464109-43497670	numsnp=3	length=33,562	state6,cn=4
chr2:150862048-150898074	numsnp=3	length=36,027	state2,cn=1
chr11:192542266-192616094	numsnp=4	length=73,829	state2,cn=1
chr1:280731229-280767601	numsnp=4	length=36,373	state5,cn=3
chr2:223399592-223427336	numsnp=6	length=27,745	state5,cn=3
chr3:131728296-131825385	numsnp=4	length=97,090	state5,cn=3
chr4:202199955-202215775	numsnp=3	length=15,821	state5,cn=3
chr3:148791841-148853690	numsnp=3	length=61,850	state6,cn=4
chr4:133987142-133992672	numsnp=3	length=5,531	state1,cn=0
chr3:105582059-105675459	numsnp=5	length=93,401	state2,cn=1
chr11:192542266-192673916	numsnp=6	length=131,651	state2,cn=1
chr8:129523419-129552029	numsnp=3	length=28,611	state5,cn=3
chr13:56001420-56031458	numsnp=3	length=30,039	state6,cn=4
chr9:12654424-12657997	numsnp=3	length=3,574	state5,cn=3
chr14:37243432-37713032	numsnp=8	length=469,601	state5,cn=3
chr6:11345825-11419484	numsnp=3	length=73,660	state6,cn=4
chr1:119332362-119337598	numsnp=3	length=5,237	state2,cn=1
chr3:29013529-29052874	numsnp=3	length=39,346	state2,cn=1
chr3:105582059-105625429	numsnp=4	length=43,371	state2,cn=1
chr9:52933766-52951866	numsnp=3	length=18,101	state2,cn=1
chr13:44546236-44582468	numsnp=8	length=36,233	state2,cn=1
chr1:30776757-30792539	numsnp=4	length=15,783	state5,cn=3
chr1:221222008-221263450	numsnp=3	length=41,443	state5,cn=3
chr2:54037426-54061271	numsnp=6	length=23,846	state5,cn=3
chr2:207905266-207922946	numsnp=3	length=17,681	state5,cn=3
chr14:37086964-37362489	numsnp=7	length=275,526	state5,cn=3
chr8:117293282-117358363	numsnp=8	length=65,082	state6,cn=4
chr6:27099177-27184224	numsnp=3	length=85,048	state2,cn=1
chr1:195553405-195591533	numsnp=5	length=38,129	state5,cn=3
chr2:58816720-58834909	numsnp=4	length=18,190	state5,cn=3
chr3:147659243-147677771	numsnp=5	length=18,529	state5,cn=3
chr6:197305536-197547249	numsnp=4	length=241,714	state5,cn=3
chr7:165551007-165626501	numsnp=5	length=75,495	state5,cn=3
chr12:26319590-26374178	numsnp=3	length=54,589	state5,cn=3
chr9:23845366-23855343	numsnp=3	length=9,978	state6,cn=4
chr1:67107152-67142574	numsnp=3	length=35,423	state2,cn=1
chr6:168625140-168667795	numsnp=3	length=42,656	state2,cn=1
chr7:167473962-167500072	numsnp=6	length=26,111	state2,cn=1
chr1:258419407-258493941	numsnp=3	length=74,535	state5,cn=3
chr9:13394865-13597243	numsnp=3	length=202,379	state5,cn=3
chr4:201224963-201270675	numsnp=3	length=45,713	state2,cn=1
chr11:22595604-22666429	numsnp=4	length=70,826	state2,cn=1
chr3:175533119-175536502	numsnp=4	length=3,384	state5,cn=3
chr11:11252607-11278406	numsnp=3	length=25,800	state6,cn=4
chr1:90543864-90565934	numsnp=3	length=22,071	state2,cn=1
chr1:303676362-303719645	numsnp=3	length=43,284	state2,cn=1
chr3:105582059-105625429	numsnp=4	length=43,371	state2,cn=1
chr4:204071672-204086975	numsnp=4	length=15,304	state2,cn=1
chr9:85147705-85188610	numsnp=3	length=40,906	state2,cn=1
chr2:150862048-150898074	numsnp=3	length=36,027	state6,cn=4
chr4:219987179-219997789	numsnp=5	length=10,611	state6,cn=4
chr1:266363830-266374077	numsnp=3	length=10,248	state1,cn=0
chr1:67107152-67142574	numsnp=3	length=35,423	state2,cn=1
chr1:275121624-275316241	numsnp=5	length=194,618	state2,cn=1
chr3:105582059-105625429	numsnp=4	length=43,371	state2,cn=1
chr9:12766366-12845511	numsnp=3	length=79,146	state5,cn=3
chr1:9004382-9056634	numsnp=3	length=52,253	state1,cn=0
chr1:25072385-25112723	numsnp=4	length=40,339	state2,cn=1
chr3:105582059-105625429	numsnp=4	length=43,371	state2,cn=1
chr9:12654424-12779826	numsnp=6	length=125,403	state2,cn=1
chr2:192828455-192838485	numsnp=3	length=10,031	state2,cn=1
chr5:143830194-143878759	numsnp=5	length=48,566	state2,cn=1
chr8:108205041-108253973	numsnp=5	length=48,933	state5,cn=3
chr13:11974213-11988539	numsnp=3	length=14,327	state5,cn=3
chr1:258419407-258493941	numsnp=3	length=74,535	state5,cn=3
chr2:170733026-170737452	numsnp=4	length=4,427	state5,cn=3
chr3:47776959-47855643	numsnp=3	length=78,685	state5,cn=3
chr10:43147301-43183081	numsnp=4	length=35,781	state5,cn=3
chr14:36972300-37362489	numsnp=10	length=390,190	state5,cn=3
chr14:3430737-3606628	numsnp=12	length=175,892	state2,cn=1
chr1:125819963-126290917	numsnp=4	length=470,955	state5,cn=3
chr3:173483739-173693007	numsnp=3	length=209,269	state5,cn=3
chr5:156091335-156121872	numsnp=3	length=30,538	state5,cn=3
chr6:21913108-21983725	numsnp=10	length=70,618	state5,cn=3
chr7:165551007-165626501	numsnp=5	length=75,495	state5,cn=3
chr4:109307740-109375714	numsnp=4	length=67,975	state6,cn=4
chr3:109243676-109258707	numsnp=3	length=15,032	state2,cn=1
chr5:8545035-8552691	numsnp=3	length=7,657	state2,cn=1
chr8:80184624-80199136	numsnp=3	length=14,513	state2,cn=1
chr1:31782397-31848677	numsnp=5	length=66,281	state5,cn=3
chr1:112531582-112701776	numsnp=4	length=170,195	state5,cn=3
chr2:71787038-71814062	numsnp=4	length=27,025	state5,cn=3
chr2:80859067-80909206	numsnp=3	length=50,140	state5,cn=3
chr3:28297033-28560209	numsnp=7	length=263,177	state5,cn=3
chr12:21584808-21753748	numsnp=4	length=168,941	state5,cn=3
chr10:70826377-70831404	numsnp=3	length=5,028	state6,cn=4
chr10:53353516-53616710	numsnp=8	length=263,195	state2,cn=1
chr1:182175265-182307583	numsnp=11	length=132,319	state5,cn=3
chr5:69655881-69681711	numsnp=3	length=25,831	state5,cn=3
chr11:1394190-1445047	numsnp=3	length=50,858	state5,cn=3
chr11:4468983-4509652	numsnp=6	length=40,670	state5,cn=3
chr5:32806144-32820470	numsnp=3	length=14,327	state6,cn=4
chr12:34697672-34845993	numsnp=4	length=148,322	state2,cn=1
chr5:11724972-11739687	numsnp=3	length=14,716	state5,cn=3
chr8:114475276-114496370	numsnp=6	length=21,095	state5,cn=3
chr11:200191312-200259622	numsnp=4	length=68,311	state5,cn=3
chr1:87201504-87216168	numsnp=3	length=14,665	state2,cn=1
chr3:109243676-109258707	numsnp=3	length=15,032	state2,cn=1
chr7:16200323-16222620	numsnp=3	length=22,298	state2,cn=1
chr9:52296330-52333622	numsnp=3	length=37,293	state2,cn=1
chr14:12334958-12390393	numsnp=4	length=55,436	state2,cn=1
chr1:49616300-49642875	numsnp=3	length=26,576	state5,cn=3
chr3:234067268-234189497	numsnp=3	length=122,230	state5,cn=3
chr7:166715216-166877793	numsnp=12	length=162,578	state5,cn=3
chr12:16149304-16155814	numsnp=5	length=6,511	state5,cn=3
chr12:45657562-45759792	numsnp=5	length=102,231	state5,cn=3
chr12:96162478-96252173	numsnp=3	length=89,696	state5,cn=3
chr13:99574432-99597929	numsnp=4	length=23,498	state5,cn=3
chr4:189293421-189298644	numsnp=3	length=5,224	state6,cn=4
chr4:78643051-78659350	numsnp=3	length=16,300	state2,cn=1
chr8:124128504-124221712	numsnp=4	length=93,209	state2,cn=1
chr1:94181094-94220638	numsnp=3	length=39,545	state5,cn=3
chr6:43206596-43285005	numsnp=6	length=78,410	state5,cn=3
chr7:170150086-170240499	numsnp=6	length=90,414	state2,cn=1
chr8:106290639-106304099	numsnp=4	length=13,461	state2,cn=1
chr2:37571979-37586103	numsnp=4	length=14,125	state5,cn=3
chr2:234693909-234703624	numsnp=3	length=9,716	state5,cn=3
chr14:7978085-8130444	numsnp=6	length=152,360	state5,cn=3
chr8:99183720-99193782	numsnp=6	length=10,063	state2,cn=1
chr4:178618462-178642473	numsnp=4	length=24,012	state5,cn=3
chr5:143291398-143438366	numsnp=11	length=146,969	state5,cn=3
chr7:150420212-150459821	numsnp=5	length=39,610	state5,cn=3
chr7:166858789-166877793	numsnp=3	length=19,005	state5,cn=3
chr9:49267764-49343982	numsnp=4	length=76,219	state5,cn=3
chr12:34219886-35338683	numsnp=40	length=1,118,798	state5,cn=3
chr11:111974962-111984274	numsnp=3	length=9,313	state6,cn=4
chr4:7599701-7671222	numsnp=5	length=71,522	state2,cn=1
chr1:48882466-49023983	numsnp=13	length=141,518	state5,cn=3
chr5:156399788-156483624	numsnp=3	length=83,837	state5,cn=3
chr11:7295406-7305887	numsnp=5	length=10,482	state5,cn=3
chr13:101140504-101264762	numsnp=4	length=124,259	state5,cn=3
chr12:34697672-34845993	numsnp=4	length=148,322	state2,cn=1
chr2:51053620-51109803	numsnp=4	length=56,184	state5,cn=3
chr11:7512205-7520250	numsnp=3	length=8,046	state5,cn=3
chr6:187637883-187693416	numsnp=4	length=55,534	state5,cn=3
chr14:34103133-34158315	numsnp=3	length=55,183	state6,cn=4
chr12:30689226-31049177	numsnp=10	length=359,952	state5,cn=3
chr12:32521221-32707963	numsnp=19	length=186,743	state5,cn=3
chr13:98569736-98683804	numsnp=3	length=114,069	state6,cn=4
chr5:152097161-152149473	numsnp=3	length=52,313	state2,cn=1
chr1:128159195-128342169	numsnp=5	length=182,975	state5,cn=3
chr1:167075527-167231573	numsnp=4	length=156,047	state5,cn=3
chr5:11724972-11739687	numsnp=3	length=14,716	state5,cn=3
chr6:59754826-59866450	numsnp=7	length=111,625	state5,cn=3
chr6:184015901-184054441	numsnp=4	length=38,541	state5,cn=3
chr11:1952986-2098165	numsnp=8	length=145,180	state5,cn=3
chr12:17702641-17744416	numsnp=4	length=41,776	state5,cn=3
chr13:118260335-118291899	numsnp=3	length=31,565	state5,cn=3
chr1:308128454-308195620	numsnp=3	length=67,167	state1,cn=0
chr4:187333527-187482560	numsnp=3	length=149,034	state1,cn=0
chr4:7154895-7236629	numsnp=4	length=81,735	state2,cn=1
chr8:130585049-130638966	numsnp=3	length=53,918	state2,cn=1
chr12:20488145-20563071	numsnp=5	length=74,927	state2,cn=1
chr9:17357006-17413564	numsnp=3	length=56,559	state5,cn=3
chr11:2098165-2119850	numsnp=4	length=21,686	state5,cn=3
chr12:14849406-15044852	numsnp=12	length=195,447	state5,cn=3
chr12:85090845-85249507	numsnp=5	length=158,663	state5,cn=3
chr13:143053110-143108338	numsnp=4	length=55,229	state5,cn=3
chr1:34603298-34651012	numsnp=3	length=47,715	state5,cn=3
chr1:254166138-254239247	numsnp=4	length=73,110	state5,cn=3
chr2:80182673-80197362	numsnp=7	length=14,690	state5,cn=3
chr4:31709527-31749049	numsnp=3	length=39,523	state5,cn=3
chr1:31189033-31222142	numsnp=5	length=33,110	state5,cn=3
chr4:82267014-82323036	numsnp=12	length=56,023	state5,cn=3
chr6:177380906-177400241	numsnp=4	length=19,336	state5,cn=3
chr6:208461435-208464342	numsnp=4	length=2,908	state5,cn=3
chr7:161211480-161248614	numsnp=5	length=37,135	state5,cn=3
chr11:27226163-27532507	numsnp=11	length=306,345	state5,cn=3
chr14:35361008-35460790	numsnp=4	length=99,783	state5,cn=3
chr1:197003695-197031800	numsnp=3	length=28,106	state6,cn=4
chr2:221275481-221285667	numsnp=3	length=10,187	state6,cn=4
chr9:36076080-36079507	numsnp=3	length=3,428	state2,cn=1
chr11:6593242-6609177	numsnp=3	length=15,936	state5,cn=3
chr2:48510740-48519606	numsnp=3	length=8,867	state2,cn=1
chr7:158439110-158464322	numsnp=4	length=25,213	state2,cn=1
chr7:164135928-164150780	numsnp=3	length=14,853	state2,cn=1
chr8:115035289-115101876	numsnp=5	length=66,588	state2,cn=1
chr1:283064770-283146746	numsnp=5	length=81,977	state5,cn=3
chr2:189819589-189844711	numsnp=3	length=25,123	state2,cn=1
chr1:105028919-105060597	numsnp=3	length=31,679	state5,cn=3
chr11:26610355-26632688	numsnp=3	length=22,334	state5,cn=3
chr12:33623926-33653805	numsnp=5	length=29,880	state6,cn=4
chr1:283064770-283185340	numsnp=7	length=120,571	state5,cn=3
chr3:223654952-223696913	numsnp=3	length=41,962	state5,cn=3
chr9:57601516-57646637	numsnp=3	length=45,122	state5,cn=3
chr3:105582059-105625429	numsnp=4	length=43,371	state6,cn=4
chr4:79495303-79499472	numsnp=3	length=4,170	state6,cn=4
chr14:30597326-30607600	numsnp=3	length=10,275	state2,cn=1
chr1:250821560-250858637	numsnp=3	length=37,078	state5,cn=3
chr4:202199955-202350402	numsnp=4	length=150,448	state5,cn=3
chr7:187908086-187936660	numsnp=5	length=28,575	state5,cn=3
chr11:71927734-71990428	numsnp=6	length=62,695	state5,cn=3
chr11:207365443-207406361	numsnp=6	length=40,919	state5,cn=3
chr12:73707544-73804806	numsnp=6	length=97,263	state5,cn=3
chr13:85604036-85693288	numsnp=4	length=89,253	state5,cn=3
chr1:121730147-121755885	numsnp=4	length=25,739	state6,cn=4
chr7:198763670-198782927	numsnp=3	length=19,258	state1,cn=0
chr14:20180704-20272312	numsnp=5	length=91,609	state2,cn=1
chr2:166177292-166268582	numsnp=6	length=91,291	state5,cn=3
chr2:185922991-186088039	numsnp=3	length=165,049	state5,cn=3
chr4:30155612-30214440	numsnp=4	length=58,829	state5,cn=3
chr6:59754826-59855660	numsnp=6	length=100,835	state5,cn=3
chr11:207365443-207398933	numsnp=5	length=33,491	state5,cn=3
chr11:72161360-72207796	numsnp=3	length=46,437	state6,cn=4
chr12:32521221-32707963	numsnp=19	length=186,743	state5,cn=3
chr5:86589198-86691410	numsnp=3	length=102,213	state2,cn=1
chr9:52196065-52225304	numsnp=3	length=29,240	state2,cn=1
chr13:144810052-144839372	numsnp=3	length=29,321	state2,cn=1
chr6:209074116-209133712	numsnp=5	length=59,597	state5,cn=3
chr14:34103133-34158315	numsnp=3	length=55,183	state5,cn=3
chr1:106009044-106018968	numsnp=4	length=9,925	state2,cn=1
chr1:283064770-283185340	numsnp=7	length=120,571	state5,cn=3
chr2:58665156-58707937	numsnp=4	length=42,782	state5,cn=3
chr2:192828455-192838485	numsnp=3	length=10,031	state5,cn=3
chr5:127033358-127223104	numsnp=6	length=189,747	state5,cn=3
chr6:66542852-66716299	numsnp=5	length=173,448	state5,cn=3
chr8:94812792-94822658	numsnp=3	length=9,867	state5,cn=3
chr9:101146613-101357495	numsnp=10	length=210,883	state5,cn=3
chr11:181761395-181777356	numsnp=4	length=15,962	state5,cn=3
chr5:143927841-143993844	numsnp=3	length=66,004	state6,cn=4
chr8:112224620-112257859	numsnp=4	length=33,240	state2,cn=1
chr8:115035289-115078491	numsnp=4	length=43,203	state2,cn=1
chr1:12058124-12097534	numsnp=3	length=39,411	state5,cn=3
chr1:179132029-179204436	numsnp=5	length=72,408	state5,cn=3
chr2:88096061-88163772	numsnp=5	length=67,712	state5,cn=3
chr7:8666169-8802542	numsnp=8	length=136,374	state5,cn=3
chr12:40983009-40999950	numsnp=4	length=16,942	state6,cn=4
chr7:200911534-200973928	numsnp=3	length=62,395	state2,cn=1
chr8:106966277-106986175	numsnp=3	length=19,899	state2,cn=1
chr8:132157206-132271862	numsnp=10	length=114,657	state2,cn=1
chr1:67107152-67391036	numsnp=5	length=283,885	state5,cn=3
chr1:133977608-134011851	numsnp=3	length=34,244	state5,cn=3
chr6:66542852-66716299	numsnp=5	length=173,448	state5,cn=3
chr8:143913088-143981808	numsnp=9	length=68,721	state5,cn=3
chr11:57061725-57084210	numsnp=3	length=22,486	state5,cn=3
chr13:136188123-136204588	numsnp=3	length=16,466	state5,cn=3
chr7:196486137-196535950	numsnp=3	length=49,814	state2,cn=1
chr2:64238800-64416276	numsnp=8	length=177,477	state5,cn=3
chr2:183826073-183831571	numsnp=4	length=5,499	state5,cn=3
chr7:1831449-1857750	numsnp=3	length=26,302	state5,cn=3
chr9:12654424-12706040	numsnp=4	length=51,617	state6,cn=4
chr8:139517325-139532632	numsnp=3	length=15,308	state2,cn=1
chr12:34697672-34746164	numsnp=3	length=48,493	state2,cn=1
chr1:121450094-121873249	numsnp=23	length=423,156	state5,cn=3
chr2:224359009-224513085	numsnp=5	length=154,077	state5,cn=3
chr5:156368757-156417670	numsnp=3	length=48,914	state5,cn=3
chr6:125903048-126063359	numsnp=4	length=160,312	state5,cn=3
chr7:166858789-166942297	numsnp=6	length=83,509	state5,cn=3
chr10:55810180-55811828	numsnp=3	length=1,649	state5,cn=3
chr10:70826377-70831404	numsnp=3	length=5,028	state6,cn=4
chr11:5872374-5893862	numsnp=3	length=21,489	state2,cn=1
chr8:110152497-110172986	numsnp=4	length=20,490	state5,cn=3
chr4:205991075-206014949	numsnp=4	length=23,875	state6,cn=4
chr5:124688949-124757098	numsnp=3	length=68,150	state6,cn=4
chr6:23824102-23832545	numsnp=3	length=8,444	state6,cn=4
chr12:34697672-34746164	numsnp=3	length=48,493	state2,cn=1
chr10:55810180-55811828	numsnp=3	length=1,649	state5,cn=3
chr13:14607202-14786346	numsnp=4	length=179,145	state5,cn=3
chr2:222385542-222396312	numsnp=3	length=10,771	state6,cn=4
chr1:87114774-87135513	numsnp=3	length=20,740	state1,cn=0
chr1:117579850-117647990	numsnp=5	length=68,141	state5,cn=3
chr2:206604845-206795566	numsnp=3	length=190,722	state5,cn=3
chr6:97723917-98168969	numsnp=4	length=445,053	state5,cn=3
chr7:181091-325521	numsnp=4	length=144,431	state5,cn=3
chr8:132248200-132271862	numsnp=3	length=23,663	state5,cn=3
chr9:23074912-23189137	numsnp=5	length=114,226	state5,cn=3
chr10:70826377-70831404	numsnp=3	length=5,028	state5,cn=3
chr11:72043589-72065244	numsnp=4	length=21,656	state5,cn=3
chr12:30709499-31089625	numsnp=16	length=380,127	state5,cn=3
chr4:6337557-6616812	numsnp=7	length=279,256	state2,cn=1
chr8:112618980-112711932	numsnp=11	length=92,953	state2,cn=1
chr1:277923076-278058440	numsnp=4	length=135,365	state5,cn=3
chr2:37416006-37586103	numsnp=9	length=170,098	state5,cn=3
chr2:185922991-186116351	numsnp=4	length=193,361	state5,cn=3
chr5:154769976-154834836	numsnp=4	length=64,861	state5,cn=3
chr8:94812792-94846725	numsnp=4	length=33,934	state5,cn=3
chr9:101240684-101357495	numsnp=7	length=116,812	state5,cn=3
chr1:303625893-303676698	numsnp=3	length=50,806	state6,cn=4
chr3:61951557-61989196	numsnp=4	length=37,640	state6,cn=4
chr11:181761395-181777356	numsnp=4	length=15,962	state6,cn=4
chr9:75564274-75580410	numsnp=3	length=16,137	state5,cn=3
chr10:56635642-56691268	numsnp=3	length=55,627	state5,cn=3
chr11:27043874-27060998	numsnp=4	length=17,125	state6,cn=4
chr2:58665156-58693818	numsnp=3	length=28,663	state1,cn=0
chr1:87086873-87216168	numsnp=7	length=129,296	state2,cn=1
chr9:29269519-29423617	numsnp=5	length=154,099	state2,cn=1
chr1:177594130-177708741	numsnp=6	length=114,612	state5,cn=3
chr1:266361174-266374077	numsnp=5	length=12,904	state5,cn=3
chr7:98094276-98120735	numsnp=4	length=26,460	state5,cn=3
chr7:150011669-150122853	numsnp=5	length=111,185	state5,cn=3
chr8:69385428-69866296	numsnp=14	length=480,869	state5,cn=3
chr8:127789253-127858350	numsnp=4	length=69,098	state5,cn=3
chr12:30751149-34204044	numsnp=139	length=3,452,896	state5,cn=3
chr1:182294878-182307583	numsnp=6	length=12,706	state6,cn=4
chr7:9261351-9263693	numsnp=3	length=2,343	state2,cn=1
chr11:2947233-2950729	numsnp=3	length=3,497	state2,cn=1
chr12:30689226-31049177	numsnp=10	length=359,952	state5,cn=3
chr1:303625893-303676698	numsnp=3	length=50,806	state6,cn=4
chr6:94721612-94775099	numsnp=3	length=53,488	state6,cn=4
chr1:85646377-85651499	numsnp=3	length=5,123	state5,cn=3
chr1:300776249-300780203	numsnp=4	length=3,955	state5,cn=3
chr6:125903048-125926307	numsnp=3	length=23,260	state5,cn=3
chr8:127789253-127858350	numsnp=4	length=69,098	state5,cn=3
chr3:154869471-154875923	numsnp=3	length=6,453	state2,cn=1
chr5:145681330-145697430	numsnp=3	length=16,101	state2,cn=1
chr1:185085148-185101628	numsnp=5	length=16,481	state5,cn=3
chr3:71652185-71668842	numsnp=3	length=16,658	state5,cn=3
chr8:94812792-94822658	numsnp=3	length=9,867	state5,cn=3
chr12:52903108-52928856	numsnp=3	length=25,749	state5,cn=3
chr13:72203048-72583610	numsnp=9	length=380,563	state5,cn=3
chr9:83096806-83131320	numsnp=3	length=34,515	state6,cn=4
chr5:130990108-131086784	numsnp=6	length=96,677	state2,cn=1
chr1:87067535-87114774	numsnp=3	length=47,240	state5,cn=3
chr1:256179731-256214225	numsnp=4	length=34,495	state5,cn=3
chr7:31662336-31912566	numsnp=12	length=250,231	state5,cn=3
chr7:187908086-187911528	numsnp=4	length=3,443	state5,cn=3
chr3:154869471-154875923	numsnp=3	length=6,453	state2,cn=1
chr7:1535762-1702824	numsnp=7	length=167,063	state2,cn=1
chr7:4069450-4160493	numsnp=3	length=91,044	state5,cn=3
chr9:17192306-17413564	numsnp=7	length=221,259	state5,cn=3
chr13:140606306-140807845	numsnp=5	length=201,540	state5,cn=3
chr6:37784905-37818156	numsnp=4	length=33,252	state1,cn=0
chr5:139558296-139591581	numsnp=3	length=33,286	state2,cn=1
chr8:132157206-132202023	numsnp=4	length=44,818	state2,cn=1
chr3:58763203-58766186	numsnp=3	length=2,984	state5,cn=3
chr5:145002158-145052857	numsnp=4	length=50,700	state5,cn=3
chr5:159097935-159171505	numsnp=4	length=73,571	state5,cn=3
chr14:31531463-31620094	numsnp=3	length=88,632	state5,cn=3
chr12:38102064-38191080	numsnp=4	length=89,017	state6,cn=4
chr2:222385542-222396312	numsnp=3	length=10,771	state2,cn=1
chr12:105615315-105625113	numsnp=4	length=9,799	state2,cn=1
chr1:63130165-63234864	numsnp=3	length=104,700	state5,cn=3
chr4:178134710-178211020	numsnp=6	length=76,311	state5,cn=3
chr4:219439064-219664328	numsnp=6	length=225,265	state5,cn=3
chr5:17037626-17434613	numsnp=7	length=396,988	state5,cn=3
chr11:2098165-2108213	numsnp=3	length=10,049	state5,cn=3
chr11:131176776-131293279	numsnp=7	length=116,504	state5,cn=3
chr11:207365443-207499033	numsnp=13	length=133,591	state5,cn=3
chr12:74996709-75159703	numsnp=3	length=162,995	state5,cn=3
chr13:28267055-28276440	numsnp=5	length=9,386	state5,cn=3
chr3:29599658-29644708	numsnp=4	length=45,051	state6,cn=4
chr7:186274135-186528080	numsnp=10	length=253,946	state2,cn=1
chr9:21830254-21868942	numsnp=3	length=38,689	state2,cn=1
chr14:33743968-33825114	numsnp=3	length=81,147	state2,cn=1
chr1:39079816-39088496	numsnp=5	length=8,681	state5,cn=3
chr1:49616300-49642875	numsnp=3	length=26,576	state5,cn=3
chr1:221222008-221263450	numsnp=3	length=41,443	state5,cn=3
chr1:301677809-301902139	numsnp=5	length=224,331	state5,cn=3
chr3:131728296-131825385	numsnp=4	length=97,090	state5,cn=3
chr4:206529234-206552916	numsnp=3	length=23,683	state5,cn=3
chr12:34219886-35338683	numsnp=40	length=1,118,798	state5,cn=3
chr13:56001420-56031458	numsnp=3	length=30,039	state5,cn=3
chr6:177679067-177712750	numsnp=3	length=33,684	state6,cn=4
chr2:51373121-51411832	numsnp=5	length=38,712	state5,cn=3
chr6:85297414-85300824	numsnp=3	length=3,411	state5,cn=3
chr7:16361470-16445513	numsnp=6	length=84,044	state5,cn=3
chr7:37016586-37040797	numsnp=5	length=24,212	state5,cn=3
chr10:55810180-55811828	numsnp=3	length=1,649	state5,cn=3
chr12:88161562-88169785	numsnp=3	length=8,224	state5,cn=3
chr1:218386215-218393876	numsnp=3	length=7,662	state6,cn=4
chr3:223654952-223696913	numsnp=3	length=41,962	state5,cn=3
chr11:106328547-106351909	numsnp=5	length=23,363	state5,cn=3
chr13:17751464-17801587	numsnp=4	length=50,124	state5,cn=3
chr4:181145666-181179215	numsnp=4	length=33,550	state2,cn=1
chr7:175103040-175135972	numsnp=4	length=32,933	state2,cn=1
chr1:201474207-201492640	numsnp=9	length=18,434	state5,cn=3
chr2:58665156-58791787	numsnp=11	length=126,632	state5,cn=3
chr2:207905266-207922946	numsnp=3	length=17,681	state5,cn=3
chr6:74978533-75033857	numsnp=12	length=55,325	state5,cn=3
chr7:188364834-188524235	numsnp=9	length=159,402	state5,cn=3
chr10:43086143-43147301	numsnp=4	length=61,159	state5,cn=3
chr11:1962377-2119850	numsnp=10	length=157,474	state5,cn=3
chr11:112275517-112298561	numsnp=4	length=23,045	state5,cn=3
chr11:177812208-177889438	numsnp=7	length=77,231	state5,cn=3
chr12:104587338-104608724	numsnp=3	length=21,387	state5,cn=3
chr11:5880952-5926831	numsnp=3	length=45,880	state2,cn=1
chr2:223132579-223140607	numsnp=3	length=8,029	state5,cn=3
chr8:134654255-134767545	numsnp=3	length=113,291	state5,cn=3
chr11:179967978-180012102	numsnp=7	length=44,125	state5,cn=3
chr13:60332382-60417338	numsnp=5	length=84,957	state5,cn=3
chr13:96258171-96346188	numsnp=4	length=88,018	state5,cn=3
chr2:92561133-92764049	numsnp=3	length=202,917	state1,cn=0
chr3:150265615-150398320	numsnp=8	length=132,706	state2,cn=1
chr6:10542562-10770472	numsnp=9	length=227,911	state2,cn=1
chr1:194349985-194369544	numsnp=7	length=19,560	state5,cn=3
chr4:140369192-140454606	numsnp=3	length=85,415	state5,cn=3
chr6:70702452-70833199	numsnp=4	length=130,748	state5,cn=3
chr1:20081841-20131592	numsnp=8	length=49,752	state2,cn=1
chr1:9004382-9113493	numsnp=4	length=109,112	state5,cn=3
chr2:37526626-37586103	numsnp=5	length=59,478	state5,cn=3
chr2:72291464-72378101	numsnp=5	length=86,638	state5,cn=3
chr2:191154837-191175188	numsnp=3	length=20,352	state5,cn=3
chr6:224186584-224484914	numsnp=4	length=298,331	state5,cn=3
chr9:92789914-92960473	numsnp=7	length=170,560	state5,cn=3
chr10:55138583-55213993	numsnp=3	length=75,411	state5,cn=3
chr11:182743731-182769279	numsnp=3	length=25,549	state5,cn=3
chr8:130585049-130638966	numsnp=3	length=53,918	state2,cn=1
chr1:25052309-25112723	numsnp=5	length=60,415	state5,cn=3
chr1:39079816-39088496	numsnp=5	length=8,681	state5,cn=3
chr3:6792452-6865177	numsnp=5	length=72,726	state5,cn=3
chr3:48951827-48985234	numsnp=3	length=33,408	state5,cn=3
chr11:185843306-185884180	numsnp=3	length=40,875	state5,cn=3
chr12:114292624-114856037	numsnp=3	length=563,414	state5,cn=3
chr3:223654952-223696913	numsnp=3	length=41,962	state6,cn=4
chr11:177315660-177338472	numsnp=3	length=22,813	state6,cn=4
chr11:208578860-208628674	numsnp=3	length=49,815	state6,cn=4
chr13:112839998-112854014	numsnp=3	length=14,017	state6,cn=4
chr11:195926413-196006410	numsnp=3	length=79,998	state2,cn=1
chr13:113354580-113455784	numsnp=4	length=101,205	state2,cn=1
chr1:221222008-221263450	numsnp=3	length=41,443	state5,cn=3
chr1:301728849-301902139	numsnp=4	length=173,291	state5,cn=3
chr3:167758664-167820350	numsnp=6	length=61,687	state5,cn=3
chr11:182678177-182717149	numsnp=4	length=38,973	state5,cn=3
chr2:225615495-225666147	numsnp=3	length=50,653	state6,cn=4
chr5:11724972-11739687	numsnp=3	length=14,716	state6,cn=4
chr6:105473118-105485396	numsnp=3	length=12,279	state6,cn=4
chr7:189985152-190001409	numsnp=3	length=16,258	state5,cn=3
chr7:201040522-201111121	numsnp=8	length=70,600	state5,cn=3
chr13:72582433-72786876	numsnp=4	length=204,444	state5,cn=3
chr9:9596188-9724430	numsnp=3	length=128,243	state6,cn=4
chr9:31581090-31639771	numsnp=3	length=58,682	state6,cn=4
chr5:10995138-11039453	numsnp=3	length=44,316	state2,cn=1
chr9:99839375-99876442	numsnp=3	length=37,068	state2,cn=1
chr1:201474207-201492640	numsnp=9	length=18,434	state5,cn=3
chr2:37526626-37586103	numsnp=5	length=59,478	state5,cn=3
chr3:78241527-78274709	numsnp=4	length=33,183	state5,cn=3
chr3:223654952-224407129	numsnp=5	length=752,178	state5,cn=3
chr6:93802683-93956650	numsnp=6	length=153,968	state5,cn=3
chr7:32688782-32864252	numsnp=9	length=175,471	state5,cn=3
chr10:51384923-51481051	numsnp=4	length=96,129	state5,cn=3
chr12:74781206-74996709	numsnp=4	length=215,504	state5,cn=3
chr1:161862106-161902873	numsnp=3	length=40,768	state6,cn=4
chr3:154869471-154875923	numsnp=3	length=6,453	state2,cn=1
chr3:28400990-28560209	numsnp=6	length=159,220	state5,cn=3
chr4:136151915-136254525	numsnp=6	length=102,611	state5,cn=3
chr11:181761395-181850386	numsnp=7	length=88,992	state5,cn=3
chr1:106009044-106018968	numsnp=4	length=9,925	state6,cn=4
chr3:105582059-105625429	numsnp=4	length=43,371	state6,cn=4
chr3:34650778-34692621	numsnp=6	length=41,844	state5,cn=3
chr4:29552294-29571274	numsnp=4	length=18,981	state5,cn=3
chr9:12654424-12657997	numsnp=3	length=3,574	state5,cn=3
chr11:56786100-56942550	numsnp=7	length=156,451	state5,cn=3
chr11:202960137-203012739	numsnp=4	length=52,603	state5,cn=3
chr1:228863253-228921316	numsnp=6	length=58,064	state2,cn=1
chr1:310332710-310434470	numsnp=7	length=101,761	state2,cn=1
chr2:28855849-28954380	numsnp=10	length=98,532	state5,cn=3
chr2:239270645-239350632	numsnp=3	length=79,988	state5,cn=3
chr3:69854289-70254428	numsnp=8	length=400,140	state5,cn=3
chr13:22802486-22816766	numsnp=3	length=14,281	state5,cn=3
chr2:71787038-71814062	numsnp=4	length=27,025	state6,cn=4
chr9:44806052-44834247	numsnp=3	length=28,196	state2,cn=1
chr11:176963267-177005570	numsnp=3	length=42,304	state2,cn=1
chr9:46715646-46882463	numsnp=5	length=166,818	state5,cn=3
chr11:197015231-197038515	numsnp=3	length=23,285	state5,cn=3
chr12:30903149-34239518	numsnp=141	length=3,336,370	state5,cn=3
chr5:134319182-134351988	numsnp=3	length=32,807	state2,cn=1
chr11:70439085-70469199	numsnp=3	length=30,115	state2,cn=1
chr12:15504413-15514982	numsnp=4	length=10,570	state2,cn=1
chr1:177451439-177516585	numsnp=3	length=65,147	state5,cn=3
chr4:202199955-202215775	numsnp=3	length=15,821	state5,cn=3
chr6:184902210-184907925	numsnp=5	length=5,716	state5,cn=3
chr9:73393406-73439894	numsnp=4	length=46,489	state5,cn=3
chr12:33623926-33728153	numsnp=10	length=104,228	state5,cn=3
chr7:14302424-14309850	numsnp=3	length=7,427	state2,cn=1
chr1:266337877-266426895	numsnp=13	length=89,019	state5,cn=3
chr3:167758664-167873894	numsnp=9	length=115,231	state5,cn=3
chr6:56277089-56759640	numsnp=11	length=482,552	state5,cn=3
chr6:125903048-126063359	numsnp=4	length=160,312	state5,cn=3
chr8:113945148-114146246	numsnp=7	length=201,099	state5,cn=3
chr12:42516634-42518247	numsnp=3	length=1,614	state5,cn=3
chr12:88161562-88398951	numsnp=8	length=237,390	state5,cn=3
chr13:87540924-87588665	numsnp=4	length=47,742	state5,cn=3
chr2:80194427-80197362	numsnp=4	length=2,936	state6,cn=4
chr4:30155612-30214440	numsnp=4	length=58,829	state6,cn=4
chr3:144155885-144226767	numsnp=3	length=70,883	state1,cn=0
chr7:8802542-8815674	numsnp=4	length=13,133	state2,cn=1
chr9:15413208-15427850	numsnp=3	length=14,643	state2,cn=1
chr11:195926413-196006410	numsnp=3	length=79,998	state2,cn=1
chr1:48882466-48894690	numsnp=5	length=12,225	state5,cn=3
chr4:177889044-177903360	numsnp=4	length=14,317	state5,cn=3
chr8:75789190-76167323	numsnp=7	length=378,134	state5,cn=3
chr12:27387027-27658065	numsnp=10	length=271,039	state5,cn=3
chr4:79495303-79499472	numsnp=3	length=4,170	state6,cn=4
chr5:143990991-144043154	numsnp=4	length=52,164	state6,cn=4
chr4:212503905-212523620	numsnp=3	length=19,716	state2,cn=1
chr1:63567652-63584190	numsnp=3	length=16,539	state5,cn=3
chr1:221222008-221263450	numsnp=3	length=41,443	state5,cn=3
chr9:52196065-52225304	numsnp=3	length=29,240	state2,cn=1
chr3:71652185-71668842	numsnp=3	length=16,658	state5,cn=3
chr6:157164979-157418345	numsnp=7	length=253,367	state5,cn=3
chr10:43086143-43121040	numsnp=3	length=34,898	state5,cn=3
chr1:12058124-12150696	numsnp=4	length=92,573	state2,cn=1
chr4:188237377-188240310	numsnp=4	length=2,934	state2,cn=1
chr7:166858789-166877793	numsnp=3	length=19,005	state5,cn=3
chr7:200946721-201047035	numsnp=5	length=100,315	state2,cn=1
chr12:13702932-13741345	numsnp=3	length=38,414	state2,cn=1
chr1:87250708-87270569	numsnp=5	length=19,862	state5,cn=3
chr5:145343869-145348463	numsnp=4	length=4,595	state5,cn=3
chr9:10411329-10437999	numsnp=3	length=26,671	state5,cn=3
chr12:33948661-35451965	numsnp=48	length=1,503,305	state5,cn=3
chr5:124630130-124688949	numsnp=3	length=58,820	state6,cn=4
chr4:147846663-147993805	numsnp=4	length=147,143	state5,cn=3
chr3:223654952-223696913	numsnp=3	length=41,962	state5,cn=3
chr11:27051630-27076807	numsnp=6	length=25,178	state5,cn=3
chr3:69508303-69524977	numsnp=3	length=16,675	state2,cn=1
chr6:10542562-10770472	numsnp=9	length=227,911	state2,cn=1
chr6:197616863-197646732	numsnp=4	length=29,870	state2,cn=1
chr8:126950649-127079113	numsnp=10	length=128,465	state2,cn=1
chr2:204778674-205099230	numsnp=9	length=320,557	state5,cn=3
chr5:28427830-28593808	numsnp=4	length=165,979	state5,cn=3
chr5:11724972-11739687	numsnp=3	length=14,716	state6,cn=4
chr3:228197276-228205200	numsnp=5	length=7,925	state2,cn=1
chr11:6930020-6965045	numsnp=4	length=35,026	state2,cn=1
chr1:86090939-86107111	numsnp=4	length=16,173	state5,cn=3
chr3:69989050-70254428	numsnp=6	length=265,379	state5,cn=3
chr6:164370867-164794333	numsnp=11	length=423,467	state5,cn=3
chr9:22957922-23126710	numsnp=8	length=168,789	state5,cn=3
chr10:51384923-51481051	numsnp=4	length=96,129	state5,cn=3
chr12:18613391-18933692	numsnp=8	length=320,302	state5,cn=3
chr12:34236404-35338683	numsnp=38	length=1,102,280	state5,cn=3
chr1:293356584-293459049	numsnp=3	length=102,466	state6,cn=4
chr8:85519948-85593022	numsnp=3	length=73,075	state6,cn=4
chr13:68941206-68971908	numsnp=3	length=30,703	state6,cn=4
chr5:145343869-145348463	numsnp=4	length=4,595	state5,cn=3
chr4:10260466-10365859	numsnp=3	length=105,394	state6,cn=4
chr7:196205033-196283321	numsnp=3	length=78,289	state6,cn=4
chr8:114701682-114716656	numsnp=3	length=14,975	state6,cn=4
chr12:24988287-25040420	numsnp=5	length=52,134	state6,cn=4
chr4:188049572-188176557	numsnp=3	length=126,986	state1,cn=0
chr9:52196065-52225304	numsnp=3	length=29,240	state2,cn=1
chr1:29070828-29081103	numsnp=5	length=10,276	state5,cn=3
chr1:280654423-280767601	numsnp=6	length=113,179	state5,cn=3
chr2:194093779-194136706	numsnp=5	length=42,928	state5,cn=3
chr3:223654952-223696913	numsnp=3	length=41,962	state5,cn=3
chr9:12654424-12706040	numsnp=4	length=51,617	state5,cn=3
chr2:65839325-65866551	numsnp=3	length=27,227	state5,cn=3
chr7:166839999-166877793	numsnp=4	length=37,795	state5,cn=3
chr8:114357610-114496370	numsnp=11	length=138,761	state5,cn=3
chr10:36954655-36970962	numsnp=3	length=16,308	state5,cn=3
chr3:105582059-105625429	numsnp=4	length=43,371	state5,cn=3
chr5:13236210-13323499	numsnp=5	length=87,290	state5,cn=3
chr4:7648990-7797791	numsnp=7	length=148,802	state5,cn=3
chr11:31549139-31586884	numsnp=3	length=37,746	state5,cn=3
chr11:207765451-207854172	numsnp=3	length=88,722	state5,cn=3
chr8:126131965-126170755	numsnp=4	length=38,791	state2,cn=1
chr4:202819492-202898451	numsnp=7	length=78,960	state5,cn=3
chr12:32548415-32707963	numsnp=13	length=159,549	state5,cn=3
chr5:30527173-30648286	numsnp=7	length=121,114	state2,cn=1
chr6:164370867-164417295	numsnp=4	length=46,429	state5,cn=3
chr9:85269538-85416038	numsnp=12	length=146,501	state5,cn=3
chr10:48255336-48265696	numsnp=3	length=10,361	state5,cn=3
chr12:34697672-34845993	numsnp=4	length=148,322	state5,cn=3
chr12:96162478-96252173	numsnp=3	length=89,696	state5,cn=3
chr13:35308014-35391644	numsnp=5	length=83,631	state5,cn=3
chr12:99059234-99111027	numsnp=5	length=51,794	state2,cn=1
chr13:28267055-28276440	numsnp=5	length=9,386	state2,cn=1
chr9:12654424-12706040	numsnp=4	length=51,617	state5,cn=3
chr11:201194205-201292946	numsnp=5	length=98,742	state5,cn=3
chr3:49809992-49870095	numsnp=3	length=60,104	state6,cn=4
chr13:133271653-133305137	numsnp=3	length=33,485	state1,cn=0
chr11:2157977-2200222	numsnp=5	length=42,246	state2,cn=1
chr7:101404319-102251650	numsnp=10	length=847,332	state5,cn=3
chr7:173165448-173220543	numsnp=4	length=55,096	state5,cn=3
chr9:88598332-88656669	numsnp=3	length=58,338	state5,cn=3
chr11:33956286-33961085	numsnp=4	length=4,800	state5,cn=3
chr3:46488652-46494727	numsnp=3	length=6,076	state5,cn=3
chr4:216197016-216235853	numsnp=3	length=38,838	state5,cn=3
chr9:55380951-55432851	numsnp=5	length=51,901	state5,cn=3
chr12:45667891-45759792	numsnp=4	length=91,902	state5,cn=3
chr3:102925009-103061881	numsnp=3	length=136,873	state2,cn=1
chr5:37470697-37532688	numsnp=3	length=61,992	state2,cn=1
chr9:84185207-84286915	numsnp=4	length=101,709	state2,cn=1
chr2:221832705-221870825	numsnp=7	length=38,121	state5,cn=3
chr6:64567747-64674739	numsnp=4	length=106,993	state5,cn=3
chr6:125903048-126063359	numsnp=4	length=160,312	state5,cn=3
chr6:205456094-205474797	numsnp=4	length=18,704	state5,cn=3
chr11:108797059-108915894	numsnp=5	length=118,836	state5,cn=3
chr13:150125151-150241531	numsnp=5	length=116,381	state5,cn=3
chr1:256179731-256214225	numsnp=4	length=34,495	state5,cn=3
chr5:117775602-117794497	numsnp=3	length=18,896	state5,cn=3
chr8:82724540-82748942	numsnp=4	length=24,403	state5,cn=3
chr12:34236404-35338683	numsnp=38	length=1,102,280	state5,cn=3
chr11:206258956-206277228	numsnp=3	length=18,273	state1,cn=0
chr2:234711607-234715612	numsnp=3	length=4,006	state2,cn=1
chr8:92218385-92232621	numsnp=4	length=14,237	state2,cn=1
chr9:52196065-52225304	numsnp=3	length=29,240	state2,cn=1
chr11:70408242-70416640	numsnp=4	length=8,399	state2,cn=1
chr12:30593698-32996673	numsnp=88	length=2,402,976	state5,cn=3
chr13:27156607-27234356	numsnp=3	length=77,750	state5,cn=3
chr13:132378975-132408631	numsnp=3	length=29,657	state5,cn=3
chr7:205547324-205560860	numsnp=3	length=13,537	state2,cn=1
chr8:126131965-126170755	numsnp=4	length=38,791	state2,cn=1
chr6:59754826-59803042	numsnp=5	length=48,217	state5,cn=3
chr10:44383409-44661052	numsnp=4	length=277,644	state5,cn=3
chr12:32232576-32833603	numsnp=36	length=601,028	state5,cn=3
chr12:89532634-89605987	numsnp=6	length=73,354	state5,cn=3
chr1:9876594-9884188	numsnp=3	length=7,595	state6,cn=4
chr6:157339177-157427635	numsnp=5	length=88,459	state6,cn=4
chr6:177679067-177712750	numsnp=3	length=33,684	state5,cn=3
chr9:12654424-12706040	numsnp=4	length=51,617	state5,cn=3
chr12:30593698-31089625	numsnp=19	length=495,928	state5,cn=3
chr7:7912331-7952852	numsnp=6	length=40,522	state2,cn=1
chr8:126131965-126240422	numsnp=5	length=108,458	state2,cn=1
chr12:16929670-16986813	numsnp=3	length=57,144	state2,cn=1
chr2:179779351-179837540	numsnp=3	length=58,190	state5,cn=3
chr2:223132579-223140607	numsnp=3	length=8,029	state5,cn=3
chr4:219439064-219461061	numsnp=3	length=21,998	state5,cn=3
chr13:49069852-49096675	numsnp=5	length=26,824	state2,cn=1
chr7:16361470-16445513	numsnp=6	length=84,044	state5,cn=3
chr12:30593698-34204044	numsnp=143	length=3,610,347	state5,cn=3
chr6:157255368-157294448	numsnp=3	length=39,081	state6,cn=4
chr3:228197276-228205200	numsnp=5	length=7,925	state2,cn=1
chr1:63567652-63584190	numsnp=3	length=16,539	state5,cn=3
chr9:12654424-12657997	numsnp=3	length=3,574	state5,cn=3
chr11:69878529-69942311	numsnp=4	length=63,783	state5,cn=3
chr8:136753623-136889015	numsnp=3	length=135,393	state2,cn=1
chr1:191930140-192384368	numsnp=13	length=454,229	state5,cn=3
chr2:93754525-94358667	numsnp=4	length=604,143	state5,cn=3
chr3:57779298-57807987	numsnp=3	length=28,690	state5,cn=3
chr7:176698243-176716728	numsnp=3	length=18,486	state5,cn=3
chr9:22972632-23189137	numsnp=7	length=216,506	state5,cn=3
chr9:57630138-57805577	numsnp=3	length=175,440	state5,cn=3
chr12:14770959-14862704	numsnp=7	length=91,746	state5,cn=3
chr13:68941206-68971908	numsnp=3	length=30,703	state5,cn=3
chr2:153164362-153194348	numsnp=3	length=29,987	state6,cn=4
chr3:131825385-131893528	numsnp=3	length=68,144	state6,cn=4
chr6:93854385-93956650	numsnp=5	length=102,266	state5,cn=3
chr6:187589164-187693416	numsnp=5	length=104,253	state5,cn=3
chr7:166858789-166877793	numsnp=3	length=19,005	state5,cn=3
chr9:12654424-12657997	numsnp=3	length=3,574	state5,cn=3
chr12:34697672-35338683	numsnp=13	length=641,012	state5,cn=3
chr13:135323794-135337348	numsnp=3	length=13,555	state5,cn=3
chr11:177877744-177934326	numsnp=4	length=56,583	state2,cn=1
chr6:105473118-105485396	numsnp=3	length=12,279	state5,cn=3
chr6:177679067-177712750	numsnp=3	length=33,684	state5,cn=3
chr8:114475276-114496370	numsnp=6	length=21,095	state5,cn=3
chr13:139638433-139730031	numsnp=7	length=91,599	state5,cn=3
chr4:207791063-207831095	numsnp=3	length=40,033	state6,cn=4
chr10:43086143-43121040	numsnp=3	length=34,898	state6,cn=4
chr3:109243676-109258707	numsnp=3	length=15,032	state2,cn=1
chr9:90484838-90539766	numsnp=5	length=54,929	state2,cn=1
chr12:39551970-39595135	numsnp=3	length=43,166	state2,cn=1
chr12:95348723-95475484	numsnp=4	length=126,762	state5,cn=3
chr3:28297033-28560209	numsnp=7	length=263,177	state5,cn=3
chr4:78030490-78049236	numsnp=3	length=18,747	state5,cn=3
chr4:211467317-211508188	numsnp=3	length=40,872	state5,cn=3
chr7:129307842-129322280	numsnp=4	length=14,439	state5,cn=3
chr13:54462763-54480320	numsnp=3	length=17,558	state5,cn=3
chr5:37414174-37493103	numsnp=3	length=78,930	state1,cn=0
chr8:132065363-132080120	numsnp=3	length=14,758	state2,cn=1
chr1:224042720-224083999	numsnp=4	length=41,280	state5,cn=3
chr1:266361174-266374077	numsnp=5	length=12,904	state5,cn=3
chr2:71787038-71801719	numsnp=3	length=14,682	state5,cn=3
chr2:160818650-160832693	numsnp=7	length=14,044	state5,cn=3
chr4:193178396-193185697	numsnp=3	length=7,302	state5,cn=3
chr5:93518245-93656441	numsnp=13	length=138,197	state5,cn=3
chr6:125903048-126063359	numsnp=4	length=160,312	state5,cn=3
chr6:148340763-148397454	numsnp=3	length=56,692	state5,cn=3
chr8:69538110-69866296	numsnp=11	length=328,187	state5,cn=3
chr8:90132715-90317790	numsnp=5	length=185,076	state5,cn=3
chr12:102603153-102616561	numsnp=3	length=13,409	state5,cn=3
chr2:221275481-221294317	numsnp=4	length=18,837	state6,cn=4
chr7:39572474-39690080	numsnp=6	length=117,607	state6,cn=4
chr9:52196065-52225304	numsnp=3	length=29,240	state2,cn=1
chr1:301677809-301767041	numsnp=4	length=89,233	state5,cn=3
chr8:109004528-109072660	numsnp=3	length=68,133	state5,cn=3
chr9:12654424-12657997	numsnp=3	length=3,574	state5,cn=3
chr12:32607785-33039923	numsnp=23	length=432,139	state5,cn=3
chr1:14890038-14938662	numsnp=3	length=48,625	state5,cn=3
chr4:30055050-30214440	numsnp=8	length=159,391	state5,cn=3
chr5:117372121-117484814	numsnp=3	length=112,694	state5,cn=3
chr5:124688949-124757098	numsnp=3	length=68,150	state5,cn=3
chr7:44395090-44567568	numsnp=3	length=172,479	state5,cn=3
chr9:84075332-84135645	numsnp=4	length=60,314	state6,cn=4
chr10:56276280-56310020	numsnp=4	length=33,741	state2,cn=1
chr2:65839325-65866551	numsnp=3	length=27,227	state5,cn=3
chr11:195926413-196006410	numsnp=3	length=79,998	state2,cn=1
chr13:141238091-141272623	numsnp=3	length=34,533	state2,cn=1
chr10:59882682-59931142	numsnp=6	length=48,461	state5,cn=3
chr12:30689226-31049177	numsnp=10	length=359,952	state5,cn=3
chr11:200191312-200259622	numsnp=4	length=68,311	state6,cn=4
chr4:177079505-177087639	numsnp=3	length=8,135	state2,cn=1
chr12:89248884-89355412	numsnp=6	length=106,529	state2,cn=1
chr2:157043883-157848206	numsnp=3	length=804,324	state5,cn=3
chr3:45738790-45898439	numsnp=7	length=159,650	state5,cn=3
chr3:104405935-104450746	numsnp=3	length=44,812	state5,cn=3
chr6:24940237-24964185	numsnp=4	length=23,949	state5,cn=3
chr4:199667217-199681689	numsnp=3	length=14,473	state6,cn=4
chr14:3430737-3606628	numsnp=12	length=175,892	state2,cn=1
chr2:57369001-57396151	numsnp=9	length=27,151	state5,cn=3
chr3:59342755-59426078	numsnp=3	length=83,324	state5,cn=3
chr11:104223335-104254793	numsnp=3	length=31,459	state5,cn=3
chr12:45001828-45119134	numsnp=5	length=117,307	state5,cn=3
chr12:70620624-70728498	numsnp=5	length=107,875	state5,cn=3
chr4:62026366-62043954	numsnp=3	length=17,589	state2,cn=1
chr12:89282778-89355412	numsnp=5	length=72,635	state2,cn=1
chr8:98447357-98522530	numsnp=7	length=75,174	state6,cn=4
chr3:105582059-105625429	numsnp=4	length=43,371	state2,cn=1
chr4:161700589-161760302	numsnp=5	length=59,714	state2,cn=1
chr5:139797567-139904325	numsnp=7	length=106,759	state2,cn=1
chr13:44546236-44582468	numsnp=8	length=36,233	state2,cn=1
chr9:52933766-52951866	numsnp=3	length=18,101	state5,cn=3
chr6:24940237-24964185	numsnp=4	length=23,949	state6,cn=4
chr1:171563534-171578684	numsnp=3	length=15,151	state2,cn=1
chr12:49685040-49723683	numsnp=5	length=38,644	state2,cn=1
chr14:3430737-3606628	numsnp=12	length=175,892	state2,cn=1
chr3:148154986-148309619	numsnp=5	length=154,634	state5,cn=3
chr6:187865005-187878620	numsnp=6	length=13,616	state5,cn=3
chr3:157740893-157775394	numsnp=3	length=34,502	state6,cn=4
chr5:23581404-23809469	numsnp=3	length=228,066	state6,cn=4
chr4:111201755-111436727	numsnp=4	length=234,973	state1,cn=0
chr12:15722774-15760000	numsnp=4	length=37,227	state2,cn=1
chr2:213245706-213607607	numsnp=9	length=361,902	state5,cn=3
chr8:94812792-94852732	numsnp=5	length=39,941	state5,cn=3
chr10:56396705-56449136	numsnp=3	length=52,432	state5,cn=3
chr11:34422331-34443221	numsnp=3	length=20,891	state6,cn=4
chr4:201224963-201270675	numsnp=3	length=45,713	state2,cn=1
chr8:94812792-94873104	numsnp=7	length=60,313	state5,cn=3
chr7:7072529-7150407	numsnp=3	length=77,879	state6,cn=4
chr9:23845366-23855343	numsnp=3	length=9,978	state6,cn=4
chr14:32936100-32969571	numsnp=3	length=33,472	state6,cn=4
chr5:32806144-32820470	numsnp=3	length=14,327	state1,cn=0
chr12:89248884-89355412	numsnp=6	length=106,529	state2,cn=1
chr13:29781863-29819400	numsnp=3	length=37,538	state2,cn=1
chr4:199667217-199681689	numsnp=3	length=14,473	state5,cn=3
chr6:178603004-178685452	numsnp=5	length=82,449	state5,cn=3
chr7:9416333-9480588	numsnp=6	length=64,256	state5,cn=3
chr11:4490309-4509652	numsnp=4	length=19,344	state6,cn=4
chr13:67061310-67153602	numsnp=3	length=92,293	state6,cn=4
chr4:177079505-177087639	numsnp=3	length=8,135	state2,cn=1
chr11:191939333-191944072	numsnp=3	length=4,740	state2,cn=1
chr11:205627944-205646479	numsnp=5	length=18,536	state2,cn=1
chr1:29476474-29643047	numsnp=6	length=166,574	state5,cn=3
chr2:198009573-198114102	numsnp=4	length=104,530	state5,cn=3
chr3:148791841-148884484	numsnp=6	length=92,644	state5,cn=3
chr6:164370867-164794333	numsnp=11	length=423,467	state5,cn=3
chr8:113362117-113423580	numsnp=6	length=61,464	state5,cn=3
chr9:73872171-73901376	numsnp=7	length=29,206	state5,cn=3
chr1:258419407-258493941	numsnp=3	length=74,535	state5,cn=3
chr1:119332362-119337598	numsnp=3	length=5,237	state2,cn=1
chr2:192828455-192838485	numsnp=3	length=10,031	state2,cn=1
chr3:105582059-105625429	numsnp=4	length=43,371	state2,cn=1
chr1:29070828-29081103	numsnp=5	length=10,276	state5,cn=3
chr3:45784834-45898439	numsnp=5	length=113,606	state5,cn=3
chr4:30351784-30366164	numsnp=4	length=14,381	state5,cn=3
chr7:201958810-202043670	numsnp=4	length=84,861	state5,cn=3
chr9:12845511-13112632	numsnp=7	length=267,122	state5,cn=3
chr12:5432984-5550077	numsnp=7	length=117,094	state5,cn=3
chr12:43447820-43578588	numsnp=9	length=130,769	state5,cn=3
chr14:36972300-37362489	numsnp=10	length=390,190	state5,cn=3
chr1:302741290-302813326	numsnp=7	length=72,037	state6,cn=4
chr2:141042489-141103372	numsnp=3	length=60,884	state6,cn=4
chr5:32335120-32360027	numsnp=4	length=24,908	state6,cn=4
chr13:86151407-86176151	numsnp=4	length=24,745	state6,cn=4
chr3:49597939-49661843	numsnp=5	length=63,905	state1,cn=0
chr4:43002945-43159550	numsnp=4	length=156,606	state2,cn=1
chr6:118032165-118268913	numsnp=4	length=236,749	state2,cn=1
chr3:20477999-20537434	numsnp=5	length=59,436	state5,cn=3
chr3:94714670-94781070	numsnp=6	length=66,401	state5,cn=3
chr3:209309917-209358660	numsnp=3	length=48,744	state5,cn=3
chr4:130408254-130478658	numsnp=4	length=70,405	state5,cn=3
chr6:155921278-156033661	numsnp=6	length=112,384	state5,cn=3
chr7:101589889-101648823	numsnp=4	length=58,935	state5,cn=3
chr11:18583153-18613312	numsnp=3	length=30,160	state6,cn=4
chr5:3265523-3344619	numsnp=3	length=79,097	state2,cn=1
chr5:30527173-30606010	numsnp=6	length=78,838	state2,cn=1
chr7:206860296-206892373	numsnp=3	length=32,078	state2,cn=1
chr1:81903923-81948592	numsnp=4	length=44,670	state5,cn=3
chr3:37816944-37825120	numsnp=4	length=8,177	state5,cn=3
chr4:20660819-20874147	numsnp=4	length=213,329	state5,cn=3
chr1:37958765-38078342	numsnp=3	length=119,578	state1,cn=0
chr4:176162233-176184618	numsnp=3	length=22,386	state2,cn=1
chr5:11896193-11915471	numsnp=3	length=19,279	state2,cn=1
chr3:71652185-71668842	numsnp=3	length=16,658	state5,cn=3
chr4:67281375-68182361	numsnp=4	length=900,987	state5,cn=3
chr4:79650285-79672802	numsnp=4	length=22,518	state5,cn=3
chr6:157164979-157271953	numsnp=3	length=106,975	state5,cn=3
chr6:178216434-178389993	numsnp=5	length=173,560	state5,cn=3
chr8:133848619-133953578	numsnp=5	length=104,960	state5,cn=3
chr13:96737596-96991041	numsnp=5	length=253,446	state5,cn=3
chr7:202945263-203035611	numsnp=6	length=90,349	state2,cn=1
chr8:102578544-102623961	numsnp=13	length=45,418	state2,cn=1
chr9:52196065-52225304	numsnp=3	length=29,240	state2,cn=1
chr13:1118373-1248091	numsnp=3	length=129,719	state2,cn=1
chr1:12058124-12150696	numsnp=4	length=92,573	state5,cn=3
chr1:266361174-266426895	numsnp=6	length=65,722	state5,cn=3
chr11:196105257-196197139	numsnp=3	length=91,883	state5,cn=3
chr12:27387027-27417913	numsnp=5	length=30,887	state5,cn=3
chr2:141502293-141701120	numsnp=6	length=198,828	state5,cn=3
chr6:85297414-85300824	numsnp=3	length=3,411	state5,cn=3
chr10:53501450-53616710	numsnp=4	length=115,261	state5,cn=3
chr11:57954667-57987077	numsnp=3	length=32,411	state5,cn=3
chr12:13062650-13123446	numsnp=6	length=60,797	state5,cn=3
chr12:30689226-31049177	numsnp=10	length=359,952	state5,cn=3
chr3:83249116-83267411	numsnp=3	length=18,296	state6,cn=4
chr2:213704446-213768284	numsnp=6	length=63,839	state5,cn=3
chr13:25263898-25269577	numsnp=3	length=5,680	state5,cn=3
chr12:45667891-45759792	numsnp=4	length=91,902	state6,cn=4
chr1:31189033-31198207	numsnp=4	length=9,175	state5,cn=3
chr1:87067535-87114774	numsnp=3	length=47,240	state5,cn=3
chr13:1118373-1248091	numsnp=3	length=129,719	state1,cn=0
chr1:14735146-14805175	numsnp=5	length=70,030	state5,cn=3
chr1:67107152-67142574	numsnp=3	length=35,423	state5,cn=3
chr7:14751450-14788230	numsnp=6	length=36,781	state5,cn=3
chr8:103259257-103269158	numsnp=3	length=9,902	state5,cn=3
chr13:96258171-96423833	numsnp=6	length=165,663	state5,cn=3
chr4:62026366-62043954	numsnp=3	length=17,589	state2,cn=1
chr11:178530465-178546148	numsnp=4	length=15,684	state2,cn=1
chr12:89282778-89355412	numsnp=5	length=72,635	state2,cn=1
chr14:3430737-3606628	numsnp=12	length=175,892	state2,cn=1
chr1:26366270-26382447	numsnp=8	length=16,178	state5,cn=3
chr1:125819963-126290917	numsnp=4	length=470,955	state5,cn=3
chr3:69854289-69997567	numsnp=4	length=143,279	state5,cn=3
chr12:70620624-70642631	numsnp=4	length=22,008	state5,cn=3
chr3:173483739-173693007	numsnp=3	length=209,269	state6,cn=4
chr14:26460719-26487289	numsnp=3	length=26,571	state6,cn=4
chr1:254166138-254239247	numsnp=4	length=73,110	state2,cn=1
chr2:59116749-59137185	numsnp=3	length=20,437	state2,cn=1
chr4:177079505-177087639	numsnp=3	length=8,135	state2,cn=1
chr3:177499770-177514508	numsnp=5	length=14,739	state5,cn=3
chr2:216272763-216397992	numsnp=3	length=125,230	state6,cn=4
chr4:62026366-62043954	numsnp=3	length=17,589	state2,cn=1
chr10:41475757-41543616	numsnp=5	length=67,860	state2,cn=1
chr12:89248884-89355412	numsnp=6	length=106,529	state2,cn=1
chr1:76458041-76521799	numsnp=11	length=63,759	state5,cn=3
chr2:17529295-17568953	numsnp=3	length=39,659	state5,cn=3
chr3:201259635-201287550	numsnp=3	length=27,916	state5,cn=3
chr6:21913108-21983725	numsnp=10	length=70,618	state5,cn=3
chr8:120324245-120438845	numsnp=3	length=114,601	state5,cn=3
chr8:123555042-123773610	numsnp=5	length=218,569	state5,cn=3
chr12:40769956-40835365	numsnp=3	length=65,410	state5,cn=3
chr12:70620624-70642631	numsnp=4	length=22,008	state5,cn=3
chr1:67107152-67142574	numsnp=3	length=35,423	state2,cn=1
chr3:105582059-105625429	numsnp=4	length=43,371	state2,cn=1
chr6:177082483-177126385	numsnp=4	length=43,903	state2,cn=1
chr12:26319590-26374178	numsnp=3	length=54,589	state2,cn=1
chr12:89282778-89355412	numsnp=5	length=72,635	state2,cn=1
chr12:30689226-31049177	numsnp=10	length=359,952	state5,cn=3
chr1:20767813-20828809	numsnp=3	length=60,997	state2,cn=1
chr1:288426558-288561095	numsnp=7	length=134,538	state2,cn=1
chr9:12869418-12961446	numsnp=3	length=92,029	state2,cn=1
chr1:309376756-309504670	numsnp=8	length=127,915	state5,cn=3
chr8:106570706-106674879	numsnp=5	length=104,174	state5,cn=3
chr9:12654424-12845511	numsnp=7	length=191,088	state5,cn=3
chr1:88732959-88755577	numsnp=3	length=22,619	state6,cn=4
chr6:39277523-39298439	numsnp=3	length=20,917	state6,cn=4
chr8:82464440-82468912	numsnp=3	length=4,473	state2,cn=1
chr11:178530465-178546148	numsnp=4	length=15,684	state2,cn=1
chr12:89282778-89355412	numsnp=5	length=72,635	state2,cn=1
chr14:3430737-3606628	numsnp=12	length=175,892	state2,cn=1
chr12:70620624-70642631	numsnp=4	length=22,008	state5,cn=3
chr10:59265968-59390565	numsnp=6	length=124,598	state6,cn=4
chr1:29476474-29512800	numsnp=4	length=36,327	state5,cn=3
chr1:301677809-301767041	numsnp=4	length=89,233	state5,cn=3
chr2:157043883-157848206	numsnp=3	length=804,324	state5,cn=3
chr3:104405935-104450746	numsnp=3	length=44,812	state5,cn=3
chr11:72043589-72065244	numsnp=4	length=21,656	state5,cn=3
chr12:48683378-48691705	numsnp=3	length=8,328	state5,cn=3
chr13:131894093-132060440	numsnp=3	length=166,348	state5,cn=3
chr14:32770649-32969571	numsnp=7	length=198,923	state5,cn=3
chr10:56396705-56449136	numsnp=3	length=52,432	state6,cn=4
chr3:105582059-105675459	numsnp=5	length=93,401	state2,cn=1
chr1:124124553-124134978	numsnp=4	length=10,426	state5,cn=3
chr3:222587061-222758964	numsnp=6	length=171,904	state5,cn=3
chr9:12654424-12657997	numsnp=3	length=3,574	state5,cn=3
chr11:7295406-7328341	numsnp=6	length=32,936	state5,cn=3
chr4:180005517-180043122	numsnp=5	length=37,606	state6,cn=4
chr6:124317148-124330372	numsnp=4	length=13,225	state2,cn=1
chr6:155921278-156033661	numsnp=6	length=112,384	state2,cn=1
chr12:107923088-107980666	numsnp=3	length=57,579	state2,cn=1
chr5:145681330-145697430	numsnp=3	length=16,101	state5,cn=3
chr14:34499398-34549171	numsnp=3	length=49,774	state2,cn=1
chr3:148154986-148232850	numsnp=3	length=77,865	state5,cn=3
chr4:221846296-221872827	numsnp=11	length=26,532	state5,cn=3
chr6:143035798-143209191	numsnp=9	length=173,394	state5,cn=3
chr11:121341717-121352359	numsnp=3	length=10,643	state6,cn=4
chr2:12583733-12671902	numsnp=3	length=88,170	state2,cn=1
chr3:105582059-105625429	numsnp=4	length=43,371	state2,cn=1
chr6:177679067-177712750	numsnp=3	length=33,684	state2,cn=1
chr11:178530465-178546148	numsnp=4	length=15,684	state2,cn=1
chr1:302741290-302813326	numsnp=7	length=72,037	state5,cn=3
chr8:108205041-108233020	numsnp=4	length=27,980	state5,cn=3
chr12:70620624-70642631	numsnp=4	length=22,008	state5,cn=3
chr14:27473411-27571999	numsnp=6	length=98,589	state5,cn=3
chr4:199667217-199681689	numsnp=3	length=14,473	state6,cn=4
chr5:156967723-156973007	numsnp=4	length=5,285	state2,cn=1
chr2:48193326-48240196	numsnp=5	length=46,871	state5,cn=3
chr2:235127720-235219171	numsnp=10	length=91,452	state5,cn=3
chr11:31080200-31122165	numsnp=5	length=41,966	state5,cn=3
chr12:114292624-114914411	numsnp=4	length=621,788	state5,cn=3
chr14:37205340-37362489	numsnp=5	length=157,150	state5,cn=3
chr1:302741290-302813326	numsnp=7	length=72,037	state6,cn=4
chr1:171563534-171578684	numsnp=3	length=15,151	state2,cn=1
chr3:105582059-105625429	numsnp=4	length=43,371	state2,cn=1
chr12:107923088-107980666	numsnp=3	length=57,579	state2,cn=1
chr14:3430737-3606628	numsnp=12	length=175,892	state2,cn=1
chr1:221222008-221263450	numsnp=3	length=41,443	state5,cn=3
chr3:104405935-104450746	numsnp=3	length=44,812	state5,cn=3
chr6:26156378-26263615	numsnp=3	length=107,238	state5,cn=3
chr8:94812792-94873104	numsnp=7	length=60,313	state5,cn=3
chr13:140606306-140643789	numsnp=3	length=37,484	state5,cn=3
chr11:6680148-6683048	numsnp=3	length=2,901	state6,cn=4
chr1:171563534-171578684	numsnp=3	length=15,151	state2,cn=1
chr3:105582059-105625429	numsnp=4	length=43,371	state2,cn=1
chr14:3430737-3606628	numsnp=12	length=175,892	state2,cn=1
chr11:181637137-181650255	numsnp=3	length=13,119	state5,cn=3
chr12:72989958-73035414	numsnp=6	length=45,457	state6,cn=4
chr1:171563534-171578684	numsnp=3	length=15,151	state2,cn=1
chr12:15722774-15760000	numsnp=4	length=37,227	state2,cn=1
chr1:258419407-258493941	numsnp=3	length=74,535	state5,cn=3
chr12:70620624-70642631	numsnp=4	length=22,008	state5,cn=3
chr3:105582059-105625429	numsnp=4	length=43,371	state2,cn=1
chr4:203381267-203416909	numsnp=4	length=35,643	state2,cn=1
chr11:123896797-123927336	numsnp=5	length=30,540	state2,cn=1
chr1:57088936-57126188	numsnp=5	length=37,253	state5,cn=3
chr1:69875297-69955774	numsnp=16	length=80,478	state5,cn=3
chr1:171563534-171578684	numsnp=3	length=15,151	state2,cn=1
chr4:177079505-177087639	numsnp=3	length=8,135	state2,cn=1
chr11:71691918-71787024	numsnp=5	length=95,107	state2,cn=1
chr13:99840116-99899516	numsnp=4	length=59,401	state2,cn=1
chr1:258419407-258493941	numsnp=3	length=74,535	state5,cn=3
chr3:222166116-222241443	numsnp=3	length=75,328	state5,cn=3
chr1:305368686-305439552	numsnp=3	length=70,867	state6,cn=4
chr14:37243432-37362489	numsnp=4	length=119,058	state6,cn=4
chr5:11961951-12011339	numsnp=4	length=49,389	state2,cn=1
chr12:8550786-8620257	numsnp=5	length=69,472	state2,cn=1
chr8:98447357-98473573	numsnp=6	length=26,217	state5,cn=3
chr3:173483739-173693007	numsnp=3	length=209,269	state6,cn=4
chr4:199667217-199735453	numsnp=4	length=68,237	state6,cn=4
chr6:20641866-20679786	numsnp=5	length=37,921	state6,cn=4
chr1:171563534-171578684	numsnp=3	length=15,151	state2,cn=1
chr3:34437346-34449299	numsnp=3	length=11,954	state5,cn=3
chr6:20641866-20749515	numsnp=16	length=107,650	state5,cn=3
chr7:165245168-165288743	numsnp=4	length=43,576	state5,cn=3
chr8:98447357-98473573	numsnp=6	length=26,217	state5,cn=3
chr7:98479000-98490162	numsnp=3	length=11,163	state6,cn=4
chr4:206845248-207019227	numsnp=4	length=173,980	state2,cn=1
chr11:34129526-34413221	numsnp=22	length=283,696	state2,cn=1
chr11:72139009-72303697	numsnp=9	length=164,689	state2,cn=1
chr11:178654034-178693400	numsnp=7	length=39,367	state2,cn=1
chr13:44530789-44582468	numsnp=10	length=51,680	state2,cn=1
chr7:201813486-201847873	numsnp=5	length=34,388	state5,cn=3
chr4:199667217-199681689	numsnp=3	length=14,473	state6,cn=4
chr11:204174095-204178851	numsnp=3	length=4,757	state2,cn=1
chr12:17167670-17199388	numsnp=3	length=31,719	state2,cn=1
chr13:6096649-6147661	numsnp=3	length=51,013	state2,cn=1
chr1:302741290-302813326	numsnp=7	length=72,037	state5,cn=3
chr2:198009573-198114102	numsnp=4	length=104,530	state5,cn=3
chr4:36059604-36115243	numsnp=3	length=55,640	state5,cn=3
chr5:87051328-87155686	numsnp=7	length=104,359	state5,cn=3
chr6:42433029-42478023	numsnp=3	length=44,995	state6,cn=4
chr12:50711312-50780048	numsnp=3	length=68,737	state6,cn=4
chr1:67107152-67142574	numsnp=3	length=35,423	state2,cn=1
chr3:105582059-105625429	numsnp=4	length=43,371	state2,cn=1
chr6:14871730-14893414	numsnp=4	length=21,685	state2,cn=1
chr14:3430737-3606628	numsnp=12	length=175,892	state2,cn=1
chr12:26896543-26940057	numsnp=3	length=43,515	state5,cn=3
chr14:7496556-7657457	numsnp=10	length=160,902	state5,cn=3
chr14:36972300-37362489	numsnp=10	length=390,190	state5,cn=3
chr6:43079794-43091534	numsnp=3	length=11,741	state6,cn=4
chr7:37016586-37072214	numsnp=6	length=55,629	state2,cn=1
chr9:94864312-94866363	numsnp=3	length=2,052	state2,cn=1
chr3:222542356-222626506	numsnp=7	length=84,151	state5,cn=3
chr5:12622116-12661552	numsnp=4	length=39,437	state5,cn=3
chr5:158865684-158896141	numsnp=3	length=30,458	state5,cn=3
chr4:109307740-109375714	numsnp=4	length=67,975	state6,cn=4
chr5:139007526-139025050	numsnp=4	length=17,525	state6,cn=4
chr3:105582059-105625429	numsnp=4	length=43,371	state2,cn=1
chr3:140067027-140199612	numsnp=6	length=132,586	state2,cn=1
chr4:177079505-177087639	numsnp=3	length=8,135	state2,cn=1
chr5:127724304-127759594	numsnp=4	length=35,291	state2,cn=1
chr12:87070671-87090166	numsnp=3	length=19,496	state2,cn=1
chr1:129599624-129623399	numsnp=7	length=23,776	state5,cn=3
chr3:49597939-49682273	numsnp=6	length=84,335	state5,cn=3
chr8:94812792-94873104	numsnp=7	length=60,313	state5,cn=3
chr14:37086964-37288297	numsnp=6	length=201,334	state5,cn=3
chr6:42407792-42478023	numsnp=4	length=70,232	state6,cn=4
chr6:208461435-208486805	numsnp=6	length=25,371	state6,cn=4
chr9:90484838-90539766	numsnp=5	length=54,929	state6,cn=4
chr2:230471020-230531728	numsnp=4	length=60,709	state2,cn=1
chr3:180948647-180971493	numsnp=3	length=22,847	state2,cn=1
chr1:26366270-26382447	numsnp=8	length=16,178	state5,cn=3
chr12:30903149-31280483	numsnp=24	length=377,335	state5,cn=3
chr14:37086964-37362489	numsnp=7	length=275,526	state5,cn=3
chr6:189686449-189698985	numsnp=4	length=12,537	state6,cn=4
chr4:177079505-177087639	numsnp=3	length=8,135	state2,cn=1
chr1:221222008-221263450	numsnp=3	length=41,443	state5,cn=3
chr3:85422808-85616001	numsnp=9	length=193,194	state5,cn=3
chr9:44806052-44834247	numsnp=3	length=28,196	state5,cn=3
chr1:13503354-13508766	numsnp=4	length=5,413	state6,cn=4
chr3:21987653-21994650	numsnp=3	length=6,998	state6,cn=4
chr3:57779298-57807987	numsnp=3	length=28,690	state6,cn=4
chr12:15722774-15760000	numsnp=4	length=37,227	state2,cn=1
chr1:234907777-234924674	numsnp=5	length=16,898	state5,cn=3
chr1:258419407-258493941	numsnp=3	length=74,535	state5,cn=3
chr6:195267189-195276505	numsnp=3	length=9,317	state5,cn=3
chr10:72516317-72565662	numsnp=4	length=49,346	state5,cn=3
chr12:31201913-31370540	numsnp=7	length=168,628	state5,cn=3
chr13:86060018-86176151	numsnp=5	length=116,134	state5,cn=3
chr3:104405935-104450746	numsnp=3	length=44,812	state6,cn=4
chr4:63136864-63176654	numsnp=3	length=39,791	state6,cn=4
chr11:181637137-181650255	numsnp=3	length=13,119	state6,cn=4
chr4:210864717-210889143	numsnp=6	length=24,427	state2,cn=1
chr10:55810180-55811828	numsnp=3	length=1,649	state2,cn=1
chr1:302741290-302813326	numsnp=7	length=72,037	state5,cn=3
chr3:104405935-104450746	numsnp=3	length=44,812	state5,cn=3
chr6:190087406-190173743	numsnp=10	length=86,338	state5,cn=3
chr11:8579043-8636908	numsnp=4	length=57,866	state5,cn=3
chr3:105582059-105625429	numsnp=4	length=43,371	state2,cn=1
chr3:154869471-154875923	numsnp=3	length=6,453	state5,cn=3
chr5:159615078-159689668	numsnp=5	length=74,591	state5,cn=3
chr6:205456094-205474797	numsnp=4	length=18,704	state5,cn=3
chr7:10574508-10629169	numsnp=7	length=54,662	state5,cn=3
chr1:302741290-302813326	numsnp=7	length=72,037	state6,cn=4
chr6:181255230-181287956	numsnp=3	length=32,727	state6,cn=4
chr10:56396705-56449136	numsnp=3	length=52,432	state6,cn=4
chr1:303625893-303676698	numsnp=3	length=50,806	state2,cn=1
chr4:62026366-62043954	numsnp=3	length=17,589	state2,cn=1
chr13:44530789-44582468	numsnp=10	length=51,680	state2,cn=1
chr3:104405935-104450746	numsnp=3	length=44,812	state5,cn=3
chr7:159187392-159331757	numsnp=3	length=144,366	state5,cn=3
chr12:70620624-70642631	numsnp=4	length=22,008	state5,cn=3
chr14:3430737-3606628	numsnp=12	length=175,892	state2,cn=1
chr3:210953451-210987837	numsnp=5	length=34,387	state5,cn=3
chr6:164370867-164417295	numsnp=4	length=46,429	state5,cn=3
chr3:45738790-45784834	numsnp=3	length=46,045	state6,cn=4
chr4:177079505-177087639	numsnp=3	length=8,135	state2,cn=1
chr1:178902176-179005707	numsnp=6	length=103,532	state5,cn=3
chr2:97244171-97261121	numsnp=3	length=16,951	state5,cn=3
chr3:104405935-104450746	numsnp=3	length=44,812	state5,cn=3
chr12:23881804-23961680	numsnp=4	length=79,877	state5,cn=3
chr5:156064038-156093321	numsnp=3	length=29,284	state6,cn=4
chr3:141885298-141934900	numsnp=3	length=49,603	state2,cn=1
chr4:201224963-201270675	numsnp=3	length=45,713	state2,cn=1
chr1:258419407-258493941	numsnp=3	length=74,535	state5,cn=3
chr6:190866970-190956984	numsnp=4	length=90,015	state2,cn=1
chr1:77379728-77398689	numsnp=3	length=18,962	state5,cn=3
chr6:164785932-164952791	numsnp=6	length=166,860	state5,cn=3
chr6:178216434-178220860	numsnp=3	length=4,427	state5,cn=3
chr7:32954494-32987774	numsnp=4	length=33,281	state5,cn=3
chr13:17056677-17139895	numsnp=4	length=83,219	state5,cn=3
chr8:98447357-98473573	numsnp=6	length=26,217	state5,cn=3
chr3:105582059-105625429	numsnp=4	length=43,371	state2,cn=1
chr3:104405935-104450746	numsnp=3	length=44,812	state5,cn=3
chr5:12146493-12198000	numsnp=5	length=51,508	state5,cn=3
chr6:178216434-178220860	numsnp=3	length=4,427	state5,cn=3
chr3:105521765-105625429	numsnp=5	length=103,665	state2,cn=1
chr11:22595604-22666429	numsnp=4	length=70,826	state2,cn=1
chr12:88296749-88398951	numsnp=3	length=102,203	state6,cn=4
chr3:105582059-105625429	numsnp=4	length=43,371	state2,cn=1
chr8:135420514-135441883	numsnp=4	length=21,370	state2,cn=1
chr6:189686449-189694036	numsnp=3	length=7,588	state6,cn=4
chr10:35002183-35023277	numsnp=3	length=21,095	state6,cn=4
chr1:25072385-25112723	numsnp=4	length=40,339	state2,cn=1
chr3:104405935-104450746	numsnp=3	length=44,812	state5,cn=3
chr8:94812792-94873104	numsnp=7	length=60,313	state5,cn=3
chr1:261821943-261897474	numsnp=3	length=75,532	state6,cn=4
chr3:136312037-136334989	numsnp=3	length=22,953	state6,cn=4
chr12:15722774-15760000	numsnp=4	length=37,227	state2,cn=1
chr1:43775078-43789175	numsnp=3	length=14,098	state5,cn=3
chr1:309273243-309504670	numsnp=9	length=231,428	state5,cn=3
chr3:104405935-104450746	numsnp=3	length=44,812	state5,cn=3
chr9:6683012-6775961	numsnp=4	length=92,950	state5,cn=3
chr9:23124249-23189137	numsnp=4	length=64,889	state5,cn=3
chr12:42075431-42112413	numsnp=3	length=36,983	state5,cn=3
chr1:121755885-121813059	numsnp=6	length=57,175	state2,cn=1
chr1:131046746-131093501	numsnp=5	length=46,756	state2,cn=1
chr1:171563534-171578684	numsnp=3	length=15,151	state2,cn=1
chr5:156064038-156121872	numsnp=4	length=57,835	state5,cn=3
chr12:30689226-31049177	numsnp=10	length=359,952	state5,cn=3
chr1:302741290-302813326	numsnp=7	length=72,037	state6,cn=4
chr3:154869471-154875923	numsnp=3	length=6,453	state6,cn=4
chr9:23845366-23855343	numsnp=3	length=9,978	state6,cn=4
chr12:5432984-5478728	numsnp=5	length=45,745	state6,cn=4
chr13:35308014-35391644	numsnp=5	length=83,631	state6,cn=4
chr1:171563534-171578684	numsnp=3	length=15,151	state2,cn=1
chr5:111526347-111598860	numsnp=5	length=72,514	state2,cn=1
chr8:82464440-82473402	numsnp=4	length=8,963	state2,cn=1
chr8:138656078-138693924	numsnp=3	length=37,847	state2,cn=1
chr12:70620624-70642631	numsnp=4	length=22,008	state5,cn=3
chr14:37624694-37713032	numsnp=3	length=88,339	state6,cn=4
chr14:10028753-10071816	numsnp=3	length=43,064	state2,cn=1
chr1:53670397-53778413	numsnp=5	length=108,017	state5,cn=3
chr1:302741290-302787661	numsnp=6	length=46,372	state5,cn=3
chr7:201813486-202098214	numsnp=11	length=284,729	state5,cn=3
chr3:105582059-105625429	numsnp=4	length=43,371	state2,cn=1
chr1:125819963-126290917	numsnp=4	length=470,955	state5,cn=3
chr8:94812792-94873104	numsnp=7	length=60,313	state5,cn=3
chr9:15472059-15684149	numsnp=3	length=212,091	state5,cn=3
chr10:68581146-68722415	numsnp=6	length=141,270	state5,cn=3
chr12:19999270-20067517	numsnp=4	length=68,248	state6,cn=4
chr1:171563534-171578684	numsnp=3	length=15,151	state2,cn=1
chr1:258419407-258493941	numsnp=3	length=74,535	state5,cn=3
chr1:302741290-302813326	numsnp=7	length=72,037	state5,cn=3
chr3:154869471-154875923	numsnp=3	length=6,453	state5,cn=3
chr12:34074745-34548487	numsnp=32	length=473,743	state5,cn=3
chr12:70620624-70642631	numsnp=4	length=22,008	state5,cn=3
chr12:89459253-89535806	numsnp=3	length=76,554	state5,cn=3
chr14:37086964-37362489	numsnp=7	length=275,526	state5,cn=3
chr5:143291398-143356228	numsnp=8	length=64,831	state5,cn=3
chr7:152400503-152455276	numsnp=4	length=54,774	state5,cn=3
chr11:3290934-3304460	numsnp=3	length=13,527	state5,cn=3
chr12:30751149-31089625	numsnp=15	length=338,477	state5,cn=3
chr13:131356735-131469391	numsnp=5	length=112,657	state5,cn=3
chr12:15553120-15609251	numsnp=3	length=56,132	state6,cn=4
chr6:209524451-209592414	numsnp=3	length=67,964	state2,cn=1
chr12:72809881-72833931	numsnp=3	length=24,051	state2,cn=1
chr4:30055050-30155612	numsnp=5	length=100,563	state5,cn=3
chr6:56738094-56759640	numsnp=5	length=21,547	state5,cn=3
chr7:184819416-184970642	numsnp=16	length=151,227	state5,cn=3
chr8:101878942-101900571	numsnp=3	length=21,630	state5,cn=3
chr13:68941206-68971908	numsnp=3	length=30,703	state5,cn=3
chr13:77756279-78040046	numsnp=5	length=283,768	state5,cn=3
[truncated: 8,139 more rows]
