# Supplementary material for: Genome-wide association studies for economically important traits in mink using copy number variation
Source: Sci Rep. 2024 Jan 2;14:24. doi: 10.1038/s41598-023-50497-3 (PMC10762091; doi:10.1038/s41598-023-50497-3)
Supplement: Supplementary file 2 — Supplementary Table S2. [file 41598_2023_50497_MOESM2_ESM.xlsx]

## Sheet: Sheet1
				Table S2 The description of significant CNVRs and candidate genes for all studied traits.
Traits	CNVR ID	Type	CHR	Start position	End position	Length (bp)	P-value	Gene Symbol	Gene Start	Gene End
HW	CNVR10	Del	1	85646377	85651499	5122	0.000245	DNAH8	85497643	85833785
	CNVR100	Dup	5	47019072	47082098	63026	8.967e-07	SKAP1	47043808	47312027
	CNVR101	Dup	5	97783769	97809932	26163	8.967e-07	RFC3	97771886	97791603
	CNVR102	Dup	5	139195827	139214334	18507	4.886e-05	-	-	-
	CNVR103	Dup	5	23457887	23506654	48767	0.0004742	MRPL45	23450777	23460502
								LOC122907333	23478294	23489949
								NPEPPS	23489969	23576448
	CNVR126	Dup	6	143324461	143377043	52582	3.485e-13	-	-	-
	CNVR185	Dup	10	40058407	40061975	3568	8.967e-07	-	-	-
	CNVR196	Dup	11	182563771	182600780	37009	3.485e-13	NRG1	182519154	183633757
	CNVR197	Dup	11	209049902	209104146	54244	3.485e-13	-	-	-
	CNVR222	Dup	12	20914385	20918058	3673	0.000189	-	-	-
	CNVR239	Dup	13	108375290	108543399	168109	0.0004742	POLR2M	108380835	108389114
								LOC122894293	108404901	108494255
								LOC122894295	108411314	108418892
								CGNL1	108531774	108694244
	CNVR240	Del	13	11199534	11211836	12302	0.0004742	-	-	-
	CNVR43	Dup	2	154638756	154674230	35474	1.079e-07	DISC1	154637884	154950459
	CNVR44	Del	2	139548611	139905245	356634	8.967e-07	-	-	-
	CNVR45	Dup	2	51373121	51411832	38711	0.0001683	DOCK7	51356499	51586137
	CNVR46	Dup	2	222947860	222979087	31227	0.0004782	VTI1A	222744617	223099922
	CNVR63	Del	3	130833668	130910571	76903	2.634e-05	-	-	-
	CNVR64	Dup	3	167197283	167271988	74705	0.0002724	-	-	-
HL	CNVR195	Dup	11	193577604	193666084	88480	0.0001281	LOC122889124	193600355	193609188
								LOC122890399	193629970	193654530
								PRAG1	193552865	193600050
	CNVR9	Dup	1	282031840	282086441	54601	9.333e-06	-	-	-
FBW	CNVR1	Dup	1	10430780	10527641	96861	0.0004511	ARID1B	10144460	10588320
	CNVR143	Dup	7	196205033	196486137	281104	0.0001813	LOC122914526	196208455	196214625
								LOC122914528	196235719	196240917
								LOC122914835	196242497	196242605
								LOC122914529	196276212	196279896
								LOC122914527	196222954	196233176
								LOC122913683	196246069	196259690
								LOC122914530	196291577	196300724
								MS4A6E	196309422	196321001
								LOC122912967	196351576	196410775
								MS4A7	196397652	196419551
								MS4A14	196424589	196449277
								MS4A1	196484382	196496564
								MS4A5	196457892	196479449
	CNVR176	Dup	9	81420939	81527081	106142	0.0001813	-	-	-
	CNVR219	Dup	12	65018352	65156094	137742	0.0001813	LOC122892738	65143309	65143446
	CNVR247	Del	14	26460719	26487289	26570	0.0001813	-	-	-
	CNVR75	Dup	4	75332844	75473471	140627	0.0001813	TOX	75424825	75728160
	CNVR95	Del	5	61021101	61031115	10014	0.0001813	-	-	-
FBL	CNVR125	Dup	6	198790330	198804380	14050	0.0004274	ASB14	198797796	198819387
								DNAH12	198552583	198796489
								APPL1	198788996	198861338
DFI	CNVR4	Dup	1	119299899	119337598	37699	0.0001543	HSD17B8	119299016	119301311
								SLC39A7	119301428	119305143
								RXRB	119305278	119311851
								COL11A2	119312806	119341928
ADG	CNVR1	Dup	1	10430780	10527641	96861	6.292e-06	ARID1B	10144460	10588320
	CNVR142	Dup	7	35322334	35350777	28443	0.0001102	NETO2	35331788	35397265
	CNVR143	Dup	7	196205033	196486137	281104	0.0001192	LOC122914526	196208455	196214625
								LOC122914528	196235719	196240917
								LOC122914835	196242497	196242605
								LOC122914529	196276212	196279896
								LOC122914527	196222954	196233176
								LOC122913683	196246069	196259690
								LOC122914530	196291577	196300724
								MS4A6E	196309422	196321001
								LOC122912967	196351576	196410775
								MS4A7	196397652	196419551
								MS4A14	196424589	196449277
								MS4A1	196484382	196496564
								MS4A5	196457892	196479449
	CNVR176	Dup	9	81420939	81527081	106142	0.0001192	-	-	-
	CNVR2	Dup	1	133977608	134011851	34243	6.425e-05	SYCP2L	133957765	134068081
	CNVR219	Dup	12	65018352	65156094	137742	0.0001192	LOC122892738	65143309	65143446
	CNVR247	Del	14	26460719	26487289	26570	0.0001192	-	-	-
	CNVR37	Dup	2	202171781	202180744	8963	0.000172	CXCL12	202175455	202190990
	CNVR75	Dup	4	75332844	75473471	140627	0.0001192	TOX	75424825	75728160
	CNVR95	Del	5	61021101	61031115	10014	0.0001192	-	-	-
	CNVR96	Del	5	149166233	149199404	33171	0.000172	GPC5	148627134	150063345
FCR	CNVR1	Dup	1	10430780	10527641	96861	5.357e-13	ARID1B	10144460	10588320
	CNVR145	Dup	7	98094276	98151568	57292	0.0002474	GRIA4	98067983	98475232
	CNVR165	Dup	8	141050458	141131596	81138	0.0004971	-	-	-
	CNVR184	Del	10	55960808	55991955	31147	0.0002724	ASTN1	55940495	56255987
	CNVR193	Dup	11	71050711	71102127	51416	0.000411	RNF150	70971696	71233636
	CNVR2	Dup	1	133977608	134011851	34243	1.768e-11	SYCP2L	133957765	134068081
	CNVR238	Dup	13	139238384	139379378	140994	1.988e-06	-	-	-
	CNVR42	Dup	2	194007173	194061250	54077	1.411e-08	NRG3	193962364	195016581
	CNVR60	Del	3	30748611	30771036	22425	7.154e-07	-	-	-
	CNVR61	Dup	3	209309917	209358660	48743	4.398e-05	-	-	-
	CNVR62	Del	3	37816944	37825120	8176	0.0001529	PID1	37720039	37950699
	CNVR7	Dup	1	183088561	183154908	66347	0.0002794	EPB41L4A	182898980	183156217
	CNVR8	Dup	1	79529514	79630974	101460	0.0003587	LOC122900539	79610439	79751829
	CNVR99	Dup	5	3265523	3344619	79096	0.0002724	CYTH1	3302045	3379689
								USP36	3254417	3292421
RFI	CNVR104	Del	5	26058330	26073590	15260	9.096e-05	DOC2B	26058634	26088687
	CNVR11	Dup	1	117579850	117647990	68140	5.883e-05	SCUBE3	117564415	117601355
	CNVR127	Dup	6	155921278	156033661	112383	9.484e-06	RPSA	155935452	155941103
								LOC122911045	155936630	155936784
								LOC122911046	155938991	155939141
								SLC25A38	155976383	155986652
								CCR8	155999985	156001052
								LOC122909062	155944538	155970806
	CNVR128	Del	6	165253451	165305854	52403	5.883e-05	LOC122909133	165274948	165283608
	CNVR146	Del	7	37732408	37746058	13650	8.65e-05	-	-	-
	CNVR166	Dup	8	131265396	131267942	2546	5.883e-05	VSNL1	131232695	131332631
	CNVR198	Dup	11	9540395	9569644	29249	3.728e-07	-	-	-
	CNVR199	Dup	11	207902503	207946475	43972	4.438e-05	LOC122890050	207678105	207949885
	CNVR238	Dup	13	139238384	139379378	140994	7.323e-09	-	-	-
	CNVR47	Dup	2	174307003	174751547	444544	3.728e-07	LOC122898898	174570455	174570729
								PHYHIPL	174231134	174310564
								SLC16A9	174734359	174788520
								FAM13C	174310364	174454302
	CNVR48	Dup	2	158937413	159063657	126244	0.0004789	-	-	-
	CNVR65	Dup	3	159404107	159503108	99001	0.00021	FHOD3	159377144	159833881
	CNVR78	Dup	4	210656366	210691431	35065	9.484e-06	-	-	-
RG	CNVR12	Dup	1	11780319	11833194	52875	0.000284	NOX3	11765245	11821297
	CNVR13	Dup	1	75139496	75250132	110636	0.000284	-	-	-
	CNVR147	Dup	7	178030748	178033944	3196	0.000284	PRRG4	178018207	178034750
	CNVR241	Dup	13	33231297	33329570	98273	0.000284	RAD51B	32714814	33398977
RIG	CNVR1	Dup	1	10430780	10527641	96861	0.0001054	ARID1B	10144460	10588320
	CNVR13	Dup	1	75139496	75250132	110636	3.973e-06	-	-	-
	CNVR14	Dup	1	90936361	90995694	59333	3.973e-06	LOC122908783	90935524	90936844
								CDC5L	90889627	90939342
	CNVR147	Dup	7	178030748	178033944	3196	3.973e-06	PRRG4	178018207	178034750
	CNVR198	Dup	11	9540395	9569644	29249	0.0002733	-	-	-
	CNVR241	Dup	13	33231297	33329570	98273	3.973e-06	RAD51B	32714814	33398977
	CNVR37	Dup	2	202171781	202180744	8963	0.0004352	CXCL12	202175455	202190990
	CNVR47	Dup	2	174307003	174751547	444544	0.0002733	LOC122898898	174570455	174570729
								PHYHIPL	174231134	174310564
								SLC16A9	174734359	174788520
								FAM13C	174310364	174454302
	CNVR65	Dup	3	159404107	159503108	99001	9.072e-05	FHOD3	159377144	159833881
	CNVR96	Del	5	149166233	149199404	33171	0.0004352	GPC5	148627134	150063345
KR	CNVR1	Dup	1	10430780	10527641	96861	3.816e-06	ARID1B	10144460	10588320
	CNVR142	Dup	7	35322334	35350777	28443	8.291e-06	NETO2	35331788	35397265
	CNVR2	Dup	1	133977608	134011851	34243	2.639e-06	SYCP2L	133957765	134068081
	CNVR37	Dup	2	202171781	202180744	8963	6.219e-05	CXCL12	202175455	202190990
	CNVR96	Del	5	149166233	149199404	33171	6.219e-05	GPC5	148627134	150063345
GL	CNVR123	Del	6	144406900	144532081	125181	7.314e-08	-	-	-
	CNVR188	Dup	10	55269425	55452275	182850	1.845e-08	-	-	-
	CNVR194	Dup	11	179943741	180012102	68361	7.314e-08	UNC5D	179770228	180003678
	CNVR20	Dup	1	48882466	48894690	12224	3.082e-12	BCKDHB	48821293	49046246
	CNVR200	Dup	11	208363505	208379126	15621	4.795e-07	DLGAP2	208298280	208469483
	CNVR209	Dup	11	17387626	17447837	60211	1.029e-05	-	-	-
	CNVR210	Dup	11	28795863	28859966	64103	6.752e-05	GABRB1	28760999	29149938
	CNVR230	Dup	12	11843126	12027622	184496	7.314e-08	APOL6	11995586	12005025
								APOL5	11964221	11978451
								RBFOX2	11680658	11946841
	CNVR231	Dup	12	11929322	12000470	71148	0.0001804	APOL6	11995586	12005025
								APOL5	11964221	11978451
								RBFOX2	11680658	11946841
	CNVR236	Dup	13	96258171	96346188	88017	7.314e-08	LOC122893644	96261920	96268096
								APEX1	96268486	96271470
								LOC122894792	96292670	96292820
								RNASE9	96342208	96344693
								PIP4P1	96271555	96275131
								LOC122893146	96288479	96297194
								RNASE10	96304400	96314184
	CNVR237	Del	13	125264701	125304748	40047	0.0003551	UBE3A	125291400	125383346
	CNVR51	Dup	2	155622855	155668366	45511	4.74e-08	C2H1orf198	155653809	155685418
								TTC13	155562236	155636983
TB	CNVR105	Del	5	31746035	31776438	30403	0.0003317	LOC122907275	31773105	31821490
								ASIC2	31437901	32407764
	CNVR116	Dup	5	85099111	85203611	104500	6.771e-08	-	-	-
	CNVR121	Dup	5	166477122	166532267	55145	7.873e-06	LAMP1	166513251	166530794
								GRTP1	166531904	166549814
								CUL4A	166460153	166503087
	CNVR133	Dup	6	213401252	213649534	248282	0.0002893	MRPL34	213409730	213410857
								ANKLE1	213420934	213425217
								BABAM1	213426385	213434298
								USHBP1	213436026	213444698
								OCEL1	213460752	213462991
								DDA1	213401213	213408477
								ABHD8	213412680	213419129
								NR2F6	213448440	213458267
								USE1	213464913	213468058
								HAUS8	213555061	213573211
								MYO9B	213469665	213554895
								CPAMD8	213606203	213677666
	CNVR134	Dup	6	88923637	89203949	280312	3.584e-14	LOC122911035	89033451	89033553
								LOC122910889	89201644	89201761
	CNVR135	Del	6	210594267	210657022	62755	3.54e-08	LOC122910208	210593377	210594325
								LOC122910885	210596908	210597048
								LOC122910210	210611275	210612213
								LOC122910211	210617663	210618658
								LOC122910212	210639639	210640607
	CNVR138	Dup	6	110344746	110527757	183011	7.617e-06	LOC122908796	110526997	111200188
	CNVR159	Del	7	130788259	130823564	35305	1.738e-06	PIWIL4	130786317	130830966
	CNVR162	Dup	7	166715216	166791877	76661	7.873e-06	NAV2	166583029	166980042
	CNVR183	Dup	9	75564274	75580410	16136	2.471e-05	NAA35	75471696	75574861
	CNVR190	Dup	10	4157837	4208754	50917	0.0002893	LOC122918057	4163146	4164078
								LOC122918059	4187102	4188031
	CNVR200	Dup	11	208363505	208379126	15621	2.117e-05	DLGAP2	208298280	208469483
	CNVR211	Del	11	181721293	181729411	8118	4.152e-05	-	-	-
	CNVR212	Dup	11	48159883	48166551	6668	9.466e-06	-	-	-
	CNVR215	Dup	11	105283317	105358439	75122	3.584e-14	CENPE	105298917	105376491
	CNVR217	Dup	11	128288724	128333342	44618	1.921e-08	-	-	-
	CNVR218	Dup	11	111089339	111098031	8692	7.873e-06	-	-	-
	CNVR23	Del	1	162005365	162209141	203776	4.152e-05	GUK1	162138611	162146184
								MRPL55	162146293	162149636
								ARF1	162153872	162168220
								LOC122915088	162044187	162105195
								IBA57	162119313	162123513
								C1H1orf35	162151182	162153124
								WNT3A	162185376	162225952
								OBSCN	161972025	162044257
								GJC2	162131015	162137850
	CNVR232	Del	12	94535547	94545118	9571	1.61e-07	SRGAP1	94404932	94679573
	CNVR52	Dup	2	190459963	190467447	7484	4.152e-05	KCNMA1	190241928	190971986
	CNVR54	Dup	2	76047394	76080498	33104	3.584e-14	-	-	-
	CNVR55	Dup	2	213704446	213721928	17482	8.041e-08	ARMH3	213665191	213847925
	CNVR70	Dup	3	46223063	46323843	100780	5.031e-06	NDUFA10	46284785	46335589
	CNVR71	Dup	3	210772590	210905775	133185	4.18e-06	LOC122903143	210824237	210825000
								LDLRAD4	210723940	211142674
	CNVR72	Dup	3	28809325	28858889	49564	3.584e-14	USP37	28804235	28890960
	CNVR89	Dup	4	197923217	197935864	12647	4.152e-05	TES	197884357	197930533
	CNVR94	Dup	4	161259954	161261895	1941	7.873e-06	-	-	-
LB	CNVR115	Del	5	105309280	105449270	139990	0.0003338	C5H13orf42	105409116	105429525
								LOC122907061	105445270	105504902
								FAM124A	105237111	105340018
	CNVR158	Del	7	11481395	11504865	23470	3.285e-05	CFDP1	11441388	11571358
	CNVR2	Dup	1	133977608	134011851	34243	0.0003916	SYCP2L	133957765	134068081
	CNVR200	Dup	11	208363505	208379126	15621	3.312e-05	DLGAP2	208298280	208469483
	CNVR21	Dup	1	219005995	219085468	79473	2.676e-05	LOC122898254	219058408	219058519
								OCLN	219036281	219100378
								GTF2H2C	219005869	219031831
	CNVR211	Del	11	181721293	181729411	8118	6.69e-05	-	-	-
	CNVR212	Dup	11	48159883	48166551	6668	0.0003371	-	-	-
	CNVR213	Dup	11	187710582	187727234	16652	0.0003916	-	-	-
	CNVR22	Dup	1	107753656	107821669	68013	3.285e-05	-	-	-
	CNVR23	Del	1	162005365	162209141	203776	6.69e-05	GUK1	162138611	162146184
								MRPL55	162146293	162149636
								ARF1	162153872	162168220
								LOC122915088	162044187	162105195
								IBA57	162119313	162123513
								C1H1orf35	162151182	162153124
								WNT3A	162185376	162225952
								OBSCN	161972025	162044257
								GJC2	162131015	162137850
	CNVR24	Dup	1	303625893	303676698	50805	0.0002178	MYO10	303576266	303789753
	CNVR25	Dup	1	62083288	62122939	39651	0.0003064	-	-	-
	CNVR26	Del	1	217409357	217463399	54042	0.0003916	TMEM171	217404170	217413441
								LOC122889490	217453384	217458795
	CNVR52	Dup	2	190459963	190467447	7484	6.69e-05	KCNMA1	190241928	190971986
	CNVR70	Dup	3	46223063	46323843	100780	7.803e-06	NDUFA10	46284785	46335589
	CNVR71	Dup	3	210772590	210905775	133185	2.79e-05	LOC122903143	210824237	210825000
								LDLRAD4	210723940	211142674
	CNVR89	Dup	4	197923217	197935864	12647	6.69e-05	TES	197884357	197930533
	CNVR90	Dup	4	201592245	201635594	43349	8.965e-05	KCND2	201295103	201793722
LW	CNVR117	Dup	5	10534246	10642174	107928	0.0003163	MAP2K6	10629546	10775688
	CNVR133	Dup	6	213401252	213649534	248282	1.443e-07	MRPL34	213409730	213410857
								ANKLE1	213420934	213425217
								BABAM1	213426385	213434298
								USHBP1	213436026	213444698
								OCEL1	213460752	213462991
								DDA1	213401213	213408477
								ABHD8	213412680	213419129
								NR2F6	213448440	213458267
								USE1	213464913	213468058
								HAUS8	213555061	213573211
								MYO9B	213469665	213554895
								CPAMD8	213606203	213677666
	CNVR136	Dup	6	133028869	133200872	172003	2.697e-05	LOC122911031	133161038	133161142
								COL6A5	132960882	133057445
								LOC122910132	133193983	133307040
	CNVR137	Del	6	212430616	212608111	177495	3.376e-05	REX1BD	212443700	212446436
								LOC122909578	212451728	212455979
								KXD1	212452717	212460169
								ISYNA1	212557320	212565622
								LRRC25	212593343	212597163
								GDF15	212600965	212603359
								CRLF1	212432271	212445936
								UBA52	212447718	212451652
								ELL	212485424	212557316
								SSBP4	212565829	212580588
								FKBP8	212465722	212475601
	CNVR138	Dup	6	110344746	110527757	183011	0.0001186	LOC122908796	110526997	111200188
	CNVR139	Dup	6	164370867	164417295	46428	0.0002019	LOC122909127	164391697	164395404
								KLF15	164376890	164391392
	CNVR172	Dup	8	124128504	124221712	93208	0.0002523	KIF3C	124173348	124209373
	CNVR190	Dup	10	4157837	4208754	50917	1.443e-07	LOC122918057	4163146	4164078
								LOC122918059	4187102	4188031
	CNVR191	Dup	10	50601799	50639242	37443	0.0002523	COLGALT2	50560803	50663427
	CNVR200	Dup	11	208363505	208379126	15621	0.0001285	DLGAP2	208298280	208469483
	CNVR211	Del	11	181721293	181729411	8118	0.0003281	-	-	-
	CNVR212	Dup	11	48159883	48166551	6668	0.0002296	-	-	-
	CNVR216	Del	11	71374870	71389512	14642	2.82e-06	TBC1D9	71336638	71459337
	CNVR23	Del	1	162005365	162209141	203776	0.0003281	GUK1	162138611	162146184
								MRPL55	162146293	162149636
								ARF1	162153872	162168220
								LOC122915088	162044187	162105195
								IBA57	162119313	162123513
								C1H1orf35	162151182	162153124
								WNT3A	162185376	162225952
								OBSCN	161972025	162044257
								GJC2	162131015	162137850
	CNVR233	Dup	12	16149304	16155814	6510	1.07e-06	-	-	-
	CNVR27	Del	1	9004382	9056634	52252	4.143e-06	LOC122897609	9009209	9009313
								TMEM181	8940692	9011524
								TULP4	9038415	9268915
	CNVR28	Dup	1	169161340	169304298	142958	0.000243	-	-	-
	CNVR29	Del	1	37241573	37248236	6663	0.0004808	-	-	-
	CNVR52	Dup	2	190459963	190467447	7484	0.0003281	KCNMA1	190241928	190971986
	CNVR56	Dup	2	51828542	51834524	5982	2.959e-12	-	-	-
	CNVR71	Dup	3	210772590	210905775	133185	0.000156	LOC122903143	210824237	210825000
								LDLRAD4	210723940	211142674
	CNVR89	Dup	4	197923217	197935864	12647	0.0003281	TES	197884357	197930533
	CNVR90	Dup	4	201592245	201635594	43349	0.0001968	KCND2	201295103	201793722
SB	CNVR105	Del	5	31746035	31776438	30403	0.000137	LOC122907275	31773105	31821490
								ASIC2	31437901	32407764
	CNVR118	Dup	5	17359837	17434613	74776	1.467e-07	WNT3	17341149	17389021
								WNT9B	17429146	17432825
	CNVR164	Dup	8	76167323	76262621	95298	1.793e-08	-	-	-
	CNVR181	Del	9	88067429	88116298	48869	1.467e-07	LOC122916971	88115999	88120303
								LOC122917695	88092880	88102756
								ALDH1A1	87706723	88099437
	CNVR216	Del	11	71374870	71389512	14642	5.819e-05	TBC1D9	71336638	71459337
	CNVR234	Del	12	31333859	31575045	241186	0.0001205	LOC122892302	31370610	31426533
								CEP290	31498130	31596331
								TMTC3	31447271	31497959
	CNVR30	Dup	1	292275429	292286103	10674	0.0004215	DROSHA	292162265	292281626
	CNVR41	Dup	2	227287968	227396718	108750	1.793e-08	-	-	-
	CNVR5	Dup	1	58441159	58602387	161228	1.793e-08	TRNAL-UAA	58455906	58455987
								LOC122905921	58537104	58537583
								LOC122905930	58540103	58548828
								SF3B5	58559914	58560662
								STX11	58471091	58526146
								LOC122905924	58552339	58559735
								PLAGL1	58588579	58696784
	CNVR56	Dup	2	51828542	51834524	5982	2.8e-05	-	-	-
	CNVR59	Del	3	56788676	57000395	211719	1.793e-08	BAZ2B	56797622	57113519
								LOC122902525	56809185	56902866
	CNVR77	Dup	4	21677444	21741033	63589	1.793e-08	-	-	-
	CNVR90	Dup	4	201592245	201635594	43349	1.715e-09	KCND2	201295103	201793722
	CNVR92	Del	4	176162233	176184618	22385	0.0001228	TMEM196	176165102	176218158
AWB	CNVR105	Del	5	31746035	31776438	30403	7.91e-06	LOC122907275	31773105	31821490
								ASIC2	31437901	32407764
	CNVR106	Dup	5	158923838	159036679	112841	0.0001289	-	-	-
	CNVR107	Dup	5	32335120	32360027	24907	0.0003883	ASIC2	31437901	32407764
	CNVR123	Del	6	144406900	144532081	125181	8.978e-09	-	-	-
	CNVR148	Del	7	7377212	7401168	23956	1.482e-05	-	-	-
	CNVR149	Dup	7	155703689	155710373	6684	1.482e-05	-	-	-
	CNVR15	Dup	1	56870177	56925961	55784	0.0001408	GRM1	56488994	56916504
	CNVR150	Del	7	167163441	167198224	34783	1.482e-05	HTATIP2	167188786	167204266
	CNVR151	Dup	7	166934191	167022773	88582	0.0003883	LOC122914289	167000168	167001119
								DBX1	167004263	167008329
								NAV2	166583029	166980042
	CNVR16	Dup	1	261565704	261627081	61377	0.0002754	-	-	-
	CNVR167	Dup	8	135076532	135160100	83568	0.0001289	LOC122916652	135132992	135133105
								TRIB2	135079972	135105338
	CNVR194	Dup	11	179943741	180012102	68361	8.978e-09	UNC5D	179770228	180003678
	CNVR200	Dup	11	208363505	208379126	15621	2.241e-12	DLGAP2	208298280	208469483
	CNVR201	Del	11	72207796	72356109	148313	2.92e-09	LOC122890249	72326048	72327592
								MGST2	72269815	72298718
								MAML3	71860028	72264913
	CNVR202	Dup	11	48198396	48216571	18175	7.533e-05	-	-	-
	CNVR223	Dup	12	45667891	45721564	53673	2.502e-05	-	-	-
	CNVR236	Dup	13	96258171	96346188	88017	8.978e-09	LOC122893644	96261920	96268096
								APEX1	96268486	96271470
								LOC122894792	96292670	96292820
								RNASE9	96342208	96344693
								PIP4P1	96271555	96275131
								LOC122893146	96288479	96297194
								RNASE10	96304400	96314184
	CNVR237	Del	13	125264701	125304748	40047	8.978e-09	UBE3A	125291400	125383346
	CNVR242	Del	13	133713006	133807757	94751	4.388e-09	SNRPA1	133702291	133716785
								SELENOS	133722456	133731072
								CHSY1	133770336	133841287
	CNVR249	Del	14	21856355	21876563	20208	2.92e-09	-	-	-
	CNVR49	Dup	2	184246492	184308826	62334	0.0003883	COL13A1	184114874	184255310
	CNVR79	Dup	4	210864717	210889143	24426	0.0003883	LOC122905448	210872462	210898131
AWW	CNVR108	Dup	5	11961951	12011339	49388	1.447e-10	-	-	-
	CNVR109	Dup	5	124725486	124822418	96932	0.0003518	LOC122907872	124751953	124752681
	CNVR124	Dup	6	60259148	60292300	33152	0.0002744	SIDT1	60262400	60360117
	CNVR129	Dup	6	45558897	45582989	24092	4.663e-06	EPHA6	44916272	45787524
	CNVR148	Del	7	7377212	7401168	23956	2.725e-07	-	-	-
	CNVR149	Dup	7	155703689	155710373	6684	2.725e-07	-	-	-
	CNVR150	Del	7	167163441	167198224	34783	2.725e-07	HTATIP2	167188786	167204266
	CNVR152	Del	7	16200323	16222620	22297	4.663e-06	NFAT5	16202684	16317935
	CNVR153	Dup	7	37985100	38037751	52651	0.0001064	-	-	-
	CNVR168	Del	8	67459930	67496785	36855	4.663e-06	NINL	67451917	67623681
	CNVR169	Del	8	83471144	83534292	63148	2.985e-05	USP34	83345042	83595881
	CNVR17	Dup	1	71191164	71362120	170956	4.663e-06	ARHGAP18	71138316	71332662
	CNVR178	Dup	9	79366949	79409688	42739	0.0001126	-	-	-
	CNVR186	Dup	10	34604023	34639133	35110	4.663e-06	DNM3	34621147	35156012
	CNVR187	Dup	10	69252058	69368483	116425	0.0001126	NR5A2	69242611	69380809
	CNVR200	Dup	11	208363505	208379126	15621	5.259e-07	DLGAP2	208298280	208469483
	CNVR203	Dup	11	119613197	119626953	13756	1.448e-13	LOC122890709	119623975	119624081
								LOC122889431	119618412	119624382
	CNVR204	Dup	11	46121975	46135822	13847	9.594e-08	-	-	-
	CNVR205	Dup	11	185319930	185389416	69486	1.272e-06	-	-	-
	CNVR224	Dup	12	8550786	8577549	26763	9.049e-09	FAM83F	8558911	8592231
	CNVR225	Del	12	69413999	69478823	64824	4.663e-06	LMNTD1	68954902	69440990
	CNVR226	Del	12	45047476	45119134	71658	1.257e-05	-	-	-
	CNVR227	Del	12	95348723	95475484	126761	0.0002315	C3AR1	95443000	95449682
								FOXJ2	95420073	95440479
	CNVR250	Dup	14	6800786	6809037	8251	9.049e-09	CCZ1	6796922	6828202
	CNVR66	Dup	3	35971016	36023652	52636	5.337e-06	RHBDD1	36001945	36123831
	CNVR67	Dup	3	124644907	124760870	115963	0.0001126	-	-	-
	CNVR80	Dup	4	187482560	187625840	143280	9.049e-09	LOC122904971	187478425	187503763
								LOC122905271	187549756	187587750
								BBS9	187504101	187965943
	CNVR81	Dup	4	212503905	212523620	19715	1.352e-07	EXOC4	212026217	212750247
SW	CNVR117	Dup	5	10534246	10642174	107928	3.178e-09	MAP2K6	10629546	10775688
	CNVR119	Del	5	39216394	39299612	83218	7.181e-08	MSI2	39079781	39461191
	CNVR120	Dup	5	8156710	8158566	1856	1.068e-06	LOC122906034	8025038	8174387
	CNVR137	Del	6	212430616	212608111	177495	6.756e-10	REX1BD	212443700	212446436
								LOC122909578	212451728	212455979
								KXD1	212452717	212460169
								ISYNA1	212557320	212565622
								LRRC25	212593343	212597163
								GDF15	212600965	212603359
								CRLF1	212432271	212445936
								UBA52	212447718	212451652
								ELL	212485424	212557316
								SSBP4	212565829	212580588
								FKBP8	212465722	212475601
	CNVR138	Dup	6	110344746	110527757	183011	0.0003936	LOC122908796	110526997	111200188
	CNVR140	Dup	6	140789946	140907041	117095	3.482e-05	PLCL2	140748614	140939209
	CNVR141	Dup	6	178669267	178699257	29990	5.18e-05	-	-	-
	CNVR161	Del	7	188399682	188524235	124553	1.226e-05	LOC122914314	188486282	188486847
								LOC122913601	188500751	188501279
								SYT13	188386987	188430094
	CNVR173	Del	8	94812792	94822658	9866	1.605e-05	LOC122915448	94812070	94816479
	CNVR174	Dup	8	143853182	143981808	128626	2.5e-05	ADI1	143966248	143976741
								EIPR1	143755640	143881354
								TRAPPC12	143884523	143955616
	CNVR175	Del	8	127594408	127689130	94722	0.0002058	-	-	-
	CNVR182	Dup	9	19526654	19576314	49660	0.0001869	ZNF618	19448113	19632633
	CNVR216	Del	11	71374870	71389512	14642	5.42e-10	TBC1D9	71336638	71459337
	CNVR31	Del	1	288426558	288460863	34305	1.56e-07	LOC122894119	288431258	288444643
	CNVR32	Dup	1	81372260	81387372	15112	2.161e-06	-	-	-
	CNVR33	Dup	1	171563534	171578684	15150	2.5e-05	-	-	-
	CNVR34	Dup	1	268456455	268460616	4161	2.5e-05	-	-	-
	CNVR35	Dup	1	221554389	221652279	97890	5.18e-05	MAST4	221160551	221713869
	CNVR36	Del	1	129599624	129623399	23775	6.616e-05	F13A1	129450143	129621917
	CNVR56	Dup	2	51828542	51834524	5982	3.565e-05	-	-	-
	CNVR57	Del	2	71505237	71509291	4054	2.27e-05	TRNAK-UUU_6	71506825	71506897
								SPATA1	71457046	71508385
								CTBS	71502698	71568179
	CNVR73	Dup	3	168924603	168925834	1231	2.161e-06	-	-	-
	CNVR74	Dup	3	131061732	131466155	404423	5.18e-05	LOC122901893	131147484	131148951
								CD226	131341113	131420218
								RTTN	131157132	131314210
								DOK6	131437424	131810183
								SOCS6	131057837	131097106
	CNVR93	Dup	4	126773418	126861711	88293	8.686e-06	INHBA	126808041	126825162
DPS	CNVR112	Del	5	45720950	45756856	35906	1.269e-13	ITGA3	45711541	45739547
								LOC122907723	45743835	45749250
	CNVR130	Dup	6	72955123	72974990	19867	7.691e-07	-	-	-
	CNVR18	Dup	1	42169205	42305175	135970	8.462e-07	CNR1	42146759	42170885
								SPACA1	42253874	42274207
	CNVR180	Del	9	29061092	29111781	50689	0.000103	-	-	-
	CNVR206	Dup	11	119403012	119507554	104542	8.462e-07	LOC122889433	119422293	119436103
								MEPE	119393245	119406612
	CNVR207	Dup	11	172502401	172625699	123298	0.0001217	SH2D4A	172464142	172524369
								CSGALNACT1	172534534	172888841
	CNVR246	Dup	13	134216625	134228312	11687	0.000103	-	-	-
	CNVR50	Dup	2	151954541	151980732	26191	0.0001828	-	-	-
	CNVR84	Dup	4	20552765	20582926	30161	8.462e-07	LOC122905702	20572652	20572758
	CNVR85	Dup	4	201224963	201270675	45712	6.82e-06	-	-	-
	CNVR86	Dup	4	124624516	124809417	184901	0.000103	YAE1	124748162	124753169
								RALA	124794645	124868891
								POU6F2	124220603	124650455
	CNVR87	Del	4	16276731	16368083	91352	0.0001217	LOC122905297	16338769	16339739
DQU	CNVR113	Del	5	158304905	158351587	46682	6.264e-13	METTL21C	158303064	158311040
								BIVM	158336534	158456085
								CCDC168	158348061	158376994
	CNVR114	Dup	5	143830194	143850245	20051	2.865e-05	-	-	-
	CNVR131	Del	6	171490699	171603742	113043	1.313e-06	HRH1	171568717	171571516
								ATG7	171306592	171561439
	CNVR132	Dup	6	122404000	122419985	15985	2.302e-05	CASR	122370488	122445675
	CNVR155	Dup	7	165245168	165288743	43575	7.9e-06	SERGEF	165158553	165385665
	CNVR156	Dup	7	14653758	14725323	71565	2.865e-05	ZFHX3	14632028	14791330
	CNVR157	Dup	7	193323816	193354526	30710	8.047e-05	LOC122914444	193335883	193336852
								LOC122913658	193346596	193347543
								LOC122913659	193354236	193355180
								LOC122914443	193330888	193331832
	CNVR170	Dup	8	65501492	65735953	234461	5.667e-06	LOC122916421	65545184	65546138
								LOC122916610	65565201	65565307
								LOC122916627	65626152	65626258
								LOC122915830	65645311	65647413
								LOC122916422	65558965	65580765
								LIMS1	65436751	65587822
								RANBP2	65631536	65716980
								CCDC138	65718983	65848735
	CNVR171	Dup	8	64239848	64451209	211361	0.0004614	LOC122916555	64290090	64290283
								LOC122916569	64358003	64358152
								LOC122915680	64360964	64363025
	CNVR19	Dup	1	302741290	302813326	72036	7.9e-06	LOC122898283	302775412	302775565
	CNVR208	Del	11	206040174	206098648	58474	2.963e-06	LOC122890412	206043527	206046120
								MCPH1	206082709	206329632
	CNVR228	Del	12	108437395	108443117	5722	2.779e-10	LOC122891714	108439380	108439879
	CNVR229	Del	12	15722774	15760000	37226	7.9e-06	POLR3B	15705720	15837557
	CNVR242	Del	13	133713006	133807757	94751	6.625e-05	SNRPA1	133702291	133716785
								SELENOS	133722456	133731072
								CHSY1	133770336	133841287
	CNVR69	Del	3	105582059	105625429	43370	3.597e-05	TFCP2L1	105523306	105586898
	CNVR88	Del	4	133987142	133992672	5530	7.9e-06	SPATA48	133989062	134052532
DNAP	CNVR110	Dup	5	84585190	84728136	142946	5.062e-05	-	-	-
	CNVR111	Dup	5	130508271	130625502	117231	0.0002729	-	-	-
	CNVR154	Dup	7	100912905	100931938	19033	0.0002729	LOC122914720	100926750	100926857
								TMEM123	100924148	100969537
	CNVR179	Dup	9	12654424	12657997	3573	6.661e-06	TTLL11	12470235	12696048
	CNVR243	Dup	13	35752718	35790246	37528	6.661e-06	MAX	35785676	35810165
	CNVR244	Dup	13	99783029	99874059	91030	6.661e-06	SMAD3	99716895	99833260
	CNVR245	Dup	13	145261896	145364544	102648	0.0002729	LOC122894687	145196540	145268161
								LOC122893040	145292761	145564115
	CNVR68	Del	3	74432008	74473146	41138	5.062e-05	TTN	74416711	74691166
	CNVR82	Del	4	210452595	210495169	42574	0.0003997	PODXL	210470774	210496526
								MKLN1	210123145	210458806
	CNVR83	Del	4	146739239	146795621	56382	0.0004025	LOC122904756	146771082	146771384
								MAGI2	146491567	147844713
LQU	CNVR116	Dup	5	85099111	85203611	104500	3.432e-06	-	-	-
	CNVR134	Dup	6	88923637	89203949	280312	8.359e-12	LOC122911035	89033451	89033553
								LOC122910889	89201644	89201761
	CNVR135	Del	6	210594267	210657022	62755	4.47e-06	LOC122910208	210593377	210594325
								LOC122910885	210596908	210597048
								LOC122910210	210611275	210612213
								LOC122910211	210617663	210618658
								LOC122910212	210639639	210640607
	CNVR160	Dup	7	38194558	38260744	66186	1.637e-06	LOC122914688	38202335	38202466
								ZNF536	38041691	38464576
	CNVR21	Dup	1	219005995	219085468	79473	1.273e-06	LOC122898254	219058408	219058519
								OCLN	219036281	219100378
								GTF2H2C	219005869	219031831
	CNVR214	Del	11	196665867	196672287	6420	3.439e-07	UFSP2	196651402	196672789
	CNVR215	Dup	11	105283317	105358439	75122	8.359e-12	CENPE	105298917	105376491
	CNVR232	Del	12	94535547	94545118	9571	1.615e-06	SRGAP1	94404932	94679573
	CNVR24	Dup	1	303625893	303676698	50805	1.273e-06	MYO10	303576266	303789753
	CNVR54	Dup	2	76047394	76080498	33104	8.359e-12	-	-	-
	CNVR55	Dup	2	213704446	213721928	17482	1.214e-08	ARMH3	213665191	213847925
	CNVR72	Dup	3	28809325	28858889	49564	8.359e-12	USP37	28804235	28890960
LNAP	CNVR133	Dup	6	213401252	213649534	248282	0.0001495	MRPL34	213409730	213410857
								ANKLE1	213420934	213425217
								BABAM1	213426385	213434298
								USHBP1	213436026	213444698
								OCEL1	213460752	213462991
								DDA1	213401213	213408477
								ABHD8	213412680	213419129
								NR2F6	213448440	213458267
								USE1	213464913	213468058
								HAUS8	213555061	213573211
								MYO9B	213469665	213554895
								CPAMD8	213606203	213677666
	CNVR159	Del	7	130788259	130823564	35305	1.95e-06	PIWIL4	130786317	130830966
	CNVR189	Dup	10	51084215	51165710	81495	4.905e-05	C10H1orf21	50941144	51165838
	CNVR190	Dup	10	4157837	4208754	50917	0.0001495	LOC122918057	4163146	4164078
								LOC122918059	4187102	4188031
	CNVR21	Dup	1	219005995	219085468	79473	5.465e-05	LOC122898254	219058408	219058519
								OCLN	219036281	219100378
								GTF2H2C	219005869	219031831
	CNVR214	Del	11	196665867	196672287	6420	0.000453	UFSP2	196651402	196672789
	CNVR24	Dup	1	303625893	303676698	50805	5.465e-05	MYO10	303576266	303789753
	CNVR53	Del	2	75045510	75101204	55694	7.803e-06	-	-	-
	CNVR91	Dup	4	211467317	211508188	40871	7.803e-06	-	-	-
CIEP	CNVR122	Del	6	11345825	11419484	73659	0.000149	TMEM50B	11321268	11360004
								IFNGR2	11368128	11396618
	CNVR163	Dup	8	128532383	128537983	5600	0.000149	-	-	-
	CNVR220	Dup	12	42561037	42579709	18672	0.0002387	-	-	-
	CNVR235	Dup	13	26765710	26829160	63450	1.982e-07	-	-	-
	CNVR248	Del	14	8097817	8112621	14804	8.503e-06	ZNF655	8094046	8111846
	CNVR3	Del	1	209962253	209983105	20852	0.0003587	SSBP2	209889572	210220495
	CNVR38	Dup	2	86222930	86229547	6617	3.168e-06	CDC14A	86088160	86260788
	CNVR39	Dup	2	154657121	154674230	17109	5.577e-05	DISC1	154637884	154950459
	CNVR97	Dup	5	143420132	143438366	18234	0.0003829	-	-	-
ELISA_G	CNVR123	Del	6	144406900	144532081	125181	0.0001236	-	-	-
	CNVR124	Dup	6	60259148	60292300	33152	0.0001736	SIDT1	60262400	60360117
	CNVR144	Dup	7	37016586	37032304	15718	2.662e-05	-	-	-
	CNVR164	Dup	8	76167323	76262621	95298	0.0003912	-	-	-
	CNVR177	Dup	9	36076080	36079507	3427	5.816e-07	LOC122916719	36022158	36084959
	CNVR194	Dup	11	179943741	180012102	68361	0.0001236	UNC5D	179770228	180003678
	CNVR2	Dup	1	133977608	134011851	34243	3.395e-05	SYCP2L	133957765	134068081
	CNVR221	Del	12	42003349	42018070	14721	1.553e-05	-	-	-
	CNVR236	Dup	13	96258171	96346188	88017	0.0001236	LOC122893644	96261920	96268096
								APEX1	96268486	96271470
								LOC122894792	96292670	96292820
								RNASE9	96342208	96344693
								PIP4P1	96271555	96275131
								LOC122893146	96288479	96297194
								RNASE10	96304400	96314184
	CNVR237	Del	13	125264701	125304748	40047	0.0001236	UBE3A	125291400	125383346
	CNVR40	Dup	2	237951459	238012681	61222	5.816e-07	-	-	-
	CNVR41	Dup	2	227287968	227396718	108750	0.0003912	-	-	-
	CNVR5	Dup	1	58441159	58602387	161228	0.0003912	TRNAL-UAA	58455906	58455987
								LOC122905921	58537104	58537583
								LOC122905930	58540103	58548828
								SF3B5	58559914	58560662
								STX11	58471091	58526146
								LOC122905924	58552339	58559735
								PLAGL1	58588579	58696784
	CNVR58	Dup	3	175533119	175536502	3383	5.816e-07	METTL4	175517862	175553680
	CNVR59	Del	3	56788676	57000395	211719	0.0003912	BAZ2B	56797622	57113519
								LOC122902525	56809185	56902866
	CNVR6	Dup	1	121961086	122016479	55393	0.0001716	LOC122906475	122010078	122010601
								LOC122906416	121951630	121995280
	CNVR77	Dup	4	21677444	21741033	63589	0.0003912	-	-	-
	CNVR98	Del	5	130990108	131086784	96676	4.511e-05	-	-	-
	CNVR142	Dup	7	35322334	35350777	28443	6.023e-05	NETO2	35331788	35397265
	CNVR192	Dup	11	56914479	56922804	8325	4.192e-05	LOC122890225	56922123	56926899
	CNVR193	Dup	11	71050711	71102127	51416	0.00017	RNF150	70971696	71233636
	CNVR76	Del	4	60326675	60344791	18116	0.0003273	RDH10	60341535	60368763
ELISA_P	CNVR142	Dup	7	35322334	35350777	28443	6.023e-05	NETO2	35331788	35397265
	CNVR164	Dup	8	76167323	76262621	95298	0.000412	-	-	-
	CNVR177	Dup	9	36076080	36079507	3427	0.0001119	LOC122916719	36022158	36084959
	CNVR192	Dup	11	56914479	56922804	8325	4.192e-05	LOC122890225	56922123	56926899
	CNVR193	Dup	11	71050711	71102127	51416	0.00017	RNF150	70971696	71233636
	CNVR40	Dup	2	237951459	238012681	61222	0.0001119	-	-	-
	CNVR41	Dup	2	227287968	227396718	108750	0.000412	-	-	-
	CNVR5	Dup	1	58441159	58602387	161228	0.000412	TRNAL-UAA	58455906	58455987
								LOC122905921	58537104	58537583
								LOC122905930	58540103	58548828
								SF3B5	58559914	58560662
								STX11	58471091	58526146
								LOC122905924	58552339	58559735
								PLAGL1	58588579	58696784
	CNVR58	Dup	3	175533119	175536502	3383	0.0001119	METTL4	175517862	175553680
	CNVR59	Del	3	56788676	57000395	211719	0.000412	BAZ2B	56797622	57113519
								LOC122902525	56809185	56902866
	CNVR76	Del	4	60326675	60344791	18116	0.0003273	RDH10	60341535	60368763
	CNVR77	Dup	4	21677444	21741033	63589	0.000412	-	-	-
	CNVR98	Del	5	130990108	131086784	96676	0.0004194	-	-	-
